# Supplementary material for: Decoding the complete organelle genomic architecture of Stewartia gemmata: an early-diverging species in Theaceae
Source: BMC Genomics. 2024 Jan 25;25:114. doi: 10.1186/s12864-024-10016-8 (PMC10811901; doi:10.1186/s12864-024-10016-8)
Supplement: Supplementary file 2 — Additional file 2: Supplementary Table 1. Long-read coverage of possible conformational pathways in the S. gemmata genome. Supplementary Table 2. Summary of genomic information of S. gemmata organelles. Supplementary Table 3. Gene contents of the mitochondrial genome of S. gemmata. Supplementary Table 4. Gene contents of the chloroplast genome of S. gemmata. Supplementary Table 5. Relative synonymous codon usage (RSCU) statistics for individual amino acids in S. gemmata mitochondrial and chloroplast genomes. Supplementary Table 6. Statistics of ENC, GC3 values of individual genes in S. gemmata mitochondrial and chloroplast genomes. "-" indicates null values, red numbers are genes with ENC values less than 35. Supplementary Table 7. The information table for S. gemmata mitochondrial genomic RNA editing sites. ❆indicates the acquisition of the start codon, ✱indicates the acquisition of the stop codon. Supplementary Table 8. SSRs in the organelle genome of S. gemmata. p1, p2, p3, p4, p5, p6 in SSR type means Monomeric, Dimeric, Trimeric, Tetrameric, Pentameric, Hexamer. Supplementary Table 9. Tandem repeat sequences in the organelle genome of S. gemmata. Supplementary Table 10. Dispersed repeat sequences in the organelle genome of S. gemmata. Supplementary Table 11. Mitochondrial plastid DNAs (MTPTs) were identified in the mitochondrial genome of S. gemmata. Supplementary Table 12. Classification and characterization of Transposable Element (TE) fragments in the genome of S. gemmata. Supplementary Table 13. TE annotation in the organelle genome of S. gemmata. Supplementary Table 14. Overlap region between TEs and MTPTs in S. gemmata organelle genomes. The asterisk (*) symbols denote TEs found in the two types of organelle genomes. Supplementary Table 15. Species used to construct phylogenetic relationships. Supplementary Table 16. Colinear analysis of the mitochondrial genomes of seven species of Theaceae, including Stewartia gemmata. [file 12864_2024_10016_MOESM2_ESM.xlsx]

## Sheet: Content
Additional File 1. Supplementary Tables (1-16)
Contents	(Click on hyperlink)
Supplementary table 1	Long-read coverage of possible conformational pathways in the S. gemmata genome.
Supplementary table 2	Summary of genomic information of S. gemmata organelles.
Supplementary table 3	Gene contents of the mitochondrial genome of S. gemmata.
Supplementary table 4	Gene contents of the chloroplast genome of S. gemmata.
Supplementary table 5	Relative synonymous codon usage (RSCU) statistics for individual amino acids in S. gemmata mitochondrial and chloroplast genomes.
Supplementary table 6	Statistics of ENc, GC3 values of individual genes in S. gemmata mitochondrial and chloroplast genomes.
Supplementary table 7	S. gemmata mitochondrial genomic RNA editing sites.
Supplementary table 8	SSRs in the organelle genome of S. gemmata.
Supplementary table 9	Tandem repeat sequences in the organelle genome of S. gemmata.
Supplementary table 10	Dispersed repeat sequences in the organelle genome of S. gemmata.
Supplementary table 11	Mitochondrial plastid DNAs (MTPTs) were identified in the mitochondrial genome of S. gemmata.
Supplementary table 12	Classification and characterization of Transposable Element (TE) fragments in the genome of S. gemmata.
Supplementary table 13	TE annotation in the organelle genome of S. gemmata.
Supplementary table 14	Overlap region between TEs and MTPTs in S. gemmata.
Supplementary table 15	Species used to construct phylogenetic relationships.
Supplementary table 16	Colinear analysis of the mitochondrial genomes of seven species of Camelliaceae, including S. gemmata.

## Sheet: Supplementary table 1
Supplementary table 1. Long-read coverage of possible conformational pathways in the S. gemmata genome.
Path	Length (bp)	Number of supported reads
contig1-contig3-contig2-contig3	681203	5
contig1-contig3-contig1	454654	3
contig2-contig3-contig2	226549	5

## Sheet: Supplementary table 2
Supplementary table 2. Summary of genomic information of S. gemmata organelles.
Type	Mitochondrial genome	Chloroplast genome
Structure	circular	circular
Circular molecular number	1	1
Total length	681203bp	158406bp
GC content	0.4541	0.3726
Protein coding gene	38	80
tRNA gene	20	30
rRNA gene	3	4

## Sheet: Supplementary table 3
Supplementary table 3. Gene contents of the mitochondrial genome of S. gemmata.
Category	Group	Gene Name
Mitochondrial respiratory chain related genes (core genes)	ATP synthase	atp1, atp4, atp6, atp8, atp9
	NADH dehydrogenase	nad1, nad2, nad3, nad4, nad4L, nad5, nad6, nad7, nad9
	Cytochrome b	cob
	Cytochrome c biogenesis	ccmB, ccmC, ccmFC, ccmFN
	Cytochrome c oxidase	cox1, cox2, cox3
	Maturases	matR
	Protein transport subunit	mttB
Transcription and translation related genes (variable genes)	Ribosomal protein large subunit	rpl2, rpl5, rpl10, rpl16
	Ribosomal protein small subunit	rps1, rps3, rps4, rps7, rps12 (×2), rps13, rps14, rps19 (×2)
	Succinate dehydrogenase	sdh3, sdh4
RNA genes	Ribosome RNA	rrn5, rrn18, rrn26
	Transfer RNA	trnC-GCA (×2), trnD-GUC, trnE-UUC, trnF, GAA, trnfM-CAU, trnG-GCC, trnH-GUG, trnI, CAU, trnI-GAU, trnK-UUU, trnL-CAA, trnM, CAU, trnN-GUU, trnP-UGG (×2), trnQ-UUG, trnR-UCU, trnS-GCU, trnS-UGA, trnW-CCA, trnY-GUA
Note: numbers in parentheses represent the copy number of the gene, for example, (×2) for having two copies.

## Sheet: Supplementary table 4
Supplementary table 4. Gene contents of the chloroplast genome of S. gemmata.
Category	Group	Gene Name
Photosynthesis related genes	Subunits of NADH-dehydrogenase	ndhA, ndhB (×2), ndhC, ndhD, ndhE, ndhF, ndhG, ndhH, ndhI, ndhJ, ndhK
	Subunits of photosystem Ⅰ	psaA, psaB, psaC, psaI, psaJ
	Subunits of photosystem Ⅱ	psbA, psbB, psbC, psbD, psbE, psbF, psbH, psbI, psbJ, psbK, psbL, psbM, psbN, psbT, psbZ, ycf3
	Subunits of cytochrome b/f complex	petA, petB, petD, petG, petL, petN
	Subunits of ATP synthase	atpA, atpB, atpE, atpF, atpH, atpI
	Large subunit of rubisco	rbcL
	c-type cytochrom synthesis gene	ccsA
Transcription and translation related genes	Small subunit of ribosome	rps2, rps3, rps4, rps7 (×2), rps8, rps11, rps12 (×2), rps14, rps15, rps16, rps18, rps19
	Large subunit of ribosome	rpl2 (×2), rpl14, rpl16, rpl20, rpl22, rpl23 (×2), rpl32, rpl33, rpl36
	Translational initiation factor	infA
	DNA dependent RNA polymerase	rpoA, rpoB, rpoC1, rpoC2
RNA genes	rRNA genes	rrn4.5S (×2), rrn5S (×2), rrn16S (×2), rrn23S (×2)
	tRNA genes	trnA-UGC (×2), trnC-GCA, trnD-GUC, trnE-UUC, trnF-GAA, trnfM-CAU, trnG-GCC, trnG-UCC, trnH-GUG, trnI-CAU (×2), trnI-GAU (×2), trnK-UUU, trnL-CAA (×2), trnL-UAA, trnL-UAG, trnM-CAU, trnN-GUU (×2), trnP-UGG, trnQ-UUG, trnR-ACG (×2), trnR-UCU, trnS-GCU, trnS-GGA, trnS-UGA, trnT-GGU, trnT-UGU, trnV-GAC (×2), trnV-UAC, trnW-CCA, trnY-GUA
Other genes	Maturases	matK
	Envelope membrane protein	cemA
	Protease	clpP
	Subunit of Acetyl-CoA-carboxylase	accD
	Genes of unknown functions Open Reading	ycf1 (×2), ycf2 (×2), ycf4, ycf15 (×2)
Note: Numbers in parentheses represent the copy number of the gene, for example, (×2) for having two copies.

## Sheet: Supplementary table 5
Supplementary table 5. Relative synonymous codon usage (RSCU) statistics for individual amino acids in S. gemmata mitochondrial and chloroplast genomes.
mitochondria genome							chloroplast genome
Amino	Codon 1	Codon 2	Codon 3	Codon 4	Codon 5	Codon 6	Amino	Codon 1	Codon 2	Codon 3	Codon 4	Codon 5	Codon 6
	RSCU	RSCU	RSCU	RSCU	RSCU	RSCU		RSCU	RSCU	RSCU	RSCU	RSCU	RSCU
Ala	GCU	GCA	GCC	GCG			Ala	GCU	GCA	GCC	GCG
	1.58	0.98	0.94	0.51				1.85	1.15	0.61	0.39
Arg	AGA	CGA	CGU	AGG	CGG	CGC	Arg	AGA	CGA	CGU	AGG	CGG	CGC
	1.41	1.33	1.21	0.78	0.67	0.6		1.79	1.49	1.39	0.6	0.41	0.32
Asn	AAU	AAC					Asn	AAU	AAC
	1.34	0.66						1.56	0.44
Asp	GAU	GAC					Asp	GAU	GAC
	1.38	0.62						1.62	0.38
Cys	UGU	UGC					Cys	UGU	UGC
	1.24	0.76						1.55	0.45
End	UAA	UGA	UAG				End	UAA	UGA	UAG
	1.46	1.14	0.41					1.5	0.79	0.71
Gln	CAA	CAG					Gln	CAA	CAG
	1.49	0.51						1.55	0.45
Glu	GAA	GAG					Glu	GAA	GAG
	1.35	0.65						1.53	0.47
Gly	GGA	GGU	GGG	GGC			Gly	GGA	GGU	GGG	GGC
	1.45	1.3	0.72	0.53				1.62	1.31	0.64	0.42
His	CAU	CAC					His	CAU	CAC
	1.54	0.46						1.57	0.43
Ile	AUU	AUA	AUC				Ile	AUU	AUA	AUC
	1.31	0.86	0.83					1.46	0.95	0.59
Leu	UUA	CUU	UUG	CUA	CUC	CUG	Leu	UUA	CUU	UUG	CUA	CUC	CUG
	1.41	1.32	1.21	0.9	0.62	0.54		1.99	1.25	1.22	0.78	0.39	0.37
Lys	AAA	AAG					Lys	AAA	AAG
	1.19	0.81						1.51	0.49
Met	AUG						Met	AUG
	1							1
Phe	UUU	UUC					Phe	UUU	UUC
	1.11	0.89						1.31	0.69
Pro	CCU	CCA	CCC	CCG			Pro	CCU	CCA	CCC	CCG
	1.38	1.15	0.8	0.66				1.66	1.19	0.69	0.45
Ser	UCU	UCA	AGU	UCC	UCG	AGC	Ser	UCU	AGU	UCA	UCC	UCG	AGC
	1.39	1.14	1.05	0.98	0.86	0.6		1.79	1.27	1.18	0.89	0.52	0.34
Thr	ACU	ACC	ACA	ACG			Thr	ACU	ACA	ACC	ACG
	1.39	1.01	0.98	0.62				1.64	1.24	0.73	0.38
Trp	UGG						Trp	UGG
	1							1
Tyr	UAU	UAC					Tyr	UAU	UAC
	1.52	0.48						1.61	0.39
Val	GUA	GUU	GUG	GUC			Val	GUA	GUU	GUG	GUC
	1.22	1.21	0.87	0.7				1.53	1.5	0.54	0.43
Note: The numbers in the table are the corresponding codon RSCU values.

## Sheet: Supplementary table 6
Supplementary table 6. Statistics of ENC, GC3 values of individual genes in S. gemmata mitochondrial and chloroplast genomes. "-" indicates null values, red numbers are genes with ENC values less than 35.
Mitochondria genome				Chloroplast genome
gene_id	gene_type	ENc	GC3s	gene_id	gene_type	ENc	GC3s
cds_atp4	Mitochondrial_respiratory_chain	61	0.382	CDS_petL_cpDNA	Photosynthesis	61	0.167
cds_rps7	Transcription_and_translation	61	0.331	tRNA_trnC-GCA_cpDNA	RNA_genes	61	0.6
rRNA_18S_ribosomal_RNA	RNA_genes	59.75	0.546	rRNA_rrn16S_copy2_cpDNA	RNA_genes	57.55	0.554
rRNA_26S_ribosomal_RNA	RNA_genes	59.27	0.498	rRNA_rrn16S_cpDNA	RNA_genes	57.55	0.554
cds_rps3	Transcription_and_translation	58.84	0.419	rRNA_rrn23_copy2_cpDNA	RNA_genes	56.05	0.575
cds_ccmFC	Mitochondrial_respiratory_chain	58.83	0.402	rRNA_rrn23_cpDNA	RNA_genes	56.05	0.575
cds_nad9	Mitochondrial_respiratory_chain	58.42	0.309	CDS_psbF_cpDNA	Photosynthesis	55.4	0.306
cds_rpl2	Transcription_and_translation	58.41	0.478	CDS_petG_cpDNA	Photosynthesis	55.3	0.222
cds_rpl10	Transcription_and_translation	58.28	0.34	CDS_rpl2_copy2_cpDNA	Transcription_and_translation	55.09	0.309
cds_matR	Other_genes	57.87	0.571	CDS_rpl2_cpDNA	Transcription_and_translation	55.09	0.309
cds_ccmFN	Mitochondrial_respiratory_chain	56.75	0.384	CDS_ycf3_cpDNA	Other_genes	53.38	0.255
cds_rps14	Transcription_and_translation	56.68	0.323	CDS_ycf2_copy2_cpDNA	Other_genes	53.3	0.346
cds_rpl5	Transcription_and_translation	55.86	0.383	CDS_ycf2_cpDNA	Other_genes	53.3	0.346
cds_cox1	Mitochondrial_respiratory_chain	55.75	0.335	CDS_rps15_cpDNA	Transcription_and_translation	53.13	0.236
cds_rps12_copy2	Transcription_and_translation	55.74	0.309	rRNA_rrn4.5_copy2_cpDNA	RNA_genes	53.11	0.355
cds_rps12	Transcription_and_translation	55.74	0.309	rRNA_rrn4.5_cpDNA	RNA_genes	53.11	0.355
cds_nad6	Mitochondrial_respiratory_chain	55.35	0.354	CDS_psbZ_cpDNA	Photosynthesis	52.16	0.237
cds_cox3	Mitochondrial_respiratory_chain	55.2	0.309	tRNA_trnL-UAG_cpDNA	RNA_genes	51.71	0.583
cds_rps4	Transcription_and_translation	54.88	0.337	CDS_infA_cpDNA	Other_genes	51.66	0.23
cds_atp8	Mitochondrial_respiratory_chain	54.48	0.454	CDS_clpP_cpDNA	Other_genes	51.48	0.244
cds_sdh4	Other_genes	53.82	0.412	CDS_psaC_cpDNA	Photosynthesis	51.26	0.211
cds_mttB	Other_genes	53.45	0.418	CDS_ycf1_cpDNA	Other_genes	51.23	0.3
cds_ccmB	Mitochondrial_respiratory_chain	53.24	0.325	CDS_rpl32_cpDNA	Transcription_and_translation	51.12	0.2
cds_cytb	Other_genes	53.12	0.291	CDS_cemA_cpDNA	Other_genes	51.03	0.267
cds_rpl16	Transcription_and_translation	52.98	0.28	tRNA_trnS-GCU_cpDNA	RNA_genes	50.6	0.444
cds_atp1	Mitochondrial_respiratory_chain	52.88	0.326	CDS_petA_cpDNA	Photosynthesis	50.56	0.28
cds_nad5	Mitochondrial_respiratory_chain	52.03	0.318	CDS_atpE_cpDNA	Photosynthesis	49.97	0.273
cds_nad4	Mitochondrial_respiratory_chain	51.99	0.32	CDS_rpl23_copy2_cpDNA	Transcription_and_translation	49.8	0.244
cds_nad2	Mitochondrial_respiratory_chain	51.85	0.31	CDS_rpl23_cpDNA	Transcription_and_translation	49.8	0.244
cds_rps19	Transcription_and_translation	51.61	0.311	CDS_ndhJ_cpDNA	Photosynthesis	49.77	0.275
cds_rps19_copy2	Transcription_and_translation	51.58	0.311	CDS_psaA_cpDNA	Photosynthesis	49.43	0.274
cds_nad1	Mitochondrial_respiratory_chain	51.04	0.265	CDS_rpl20_cpDNA	Transcription_and_translation	49.43	0.257
cds_sdh3	Other_genes	50.92	0.373	CDS_rpoC1_cpDNA	Transcription_and_translation	49.32	0.246
cds_rps1	Transcription_and_translation	50.73	0.4	CDS_rps11_cpDNA	Transcription_and_translation	49.32	0.211
cds_atp6	Mitochondrial_respiratory_chain	50.61	0.273	CDS_rpoC2_cpDNA	Transcription_and_translation	49.2	0.269
tRNA_trnY	RNA_genes	50.5	0.462	CDS_atpH_cpDNA	Photosynthesis	49.16	0.228
cds_cox2	Mitochondrial_respiratory_chain	50.38	0.266	CDS_psbE_cpDNA	Photosynthesis	49.05	0.338
cds_nad3	Mitochondrial_respiratory_chain	50.36	0.313	CDS_ndhK_cpDNA	Photosynthesis	48.84	0.222
cds_ccmC	Mitochondrial_respiratory_chain	49.98	0.319	CDS_rpoB_cpDNA	Transcription_and_translation	48.49	0.253
cds_nad7	Mitochondrial_respiratory_chain	49.58	0.282	CDS_accD_cpDNA	Other_genes	48.38	0.26
tRNA_trnR	RNA_genes	48	0.391	CDS_psaJ_cpDNA	Photosynthesis	48.31	0.286
cds_nad4L	Mitochondrial_respiratory_chain	46.09	0.266	CDS_psbB_cpDNA	Photosynthesis	48.3	0.272
tRNA_trnP	RNA_genes	45	0.435	CDS_psaB_cpDNA	Photosynthesis	48.27	0.258
cds_rps13	Transcription_and_translation	42.42	0.242	CDS_ycf15_copy2_cpDNA	Other_genes	48.02	0.338
tRNA_trnF	RNA_genes	41.5	0.5	CDS_ycf15_cpDNA	Other_genes	48.02	0.338
tRNA_S_copy2	RNA_genes	39.5	0.519	CDS_rps16_cpDNA	Transcription_and_translation	47.97	0.221
rRNA_5S_ribosomal_RNA	RNA_genes	37.5	0.486	CDS_rps2_cpDNA	Transcription_and_translation	47.91	0.242
cds_atp9 *	Mitochondrial_respiratory_chain	33.99	0.314	CDS_rpl33_cpDNA	Transcription_and_translation	47.88	0.323
tRNA_trnI *	RNA_genes	28.5	0.565	tRNA_trnL-CAA_copy2_cpDNA	RNA_genes	47.88	0.64
tRNA_trnW *	RNA_genes	22.45	0.565	tRNA_trnL-CAA_cpDNA	RNA_genes	47.88	0.64
tRNA_C_copy2	RNA_genes	-	0.579	CDS_ndhH_cpDNA	Photosynthesis	47.61	0.191
tRNA_M_copy2	RNA_genes	-	0.417	CDS_psbL_cpDNA	Photosynthesis	47.54	0.306
tRNA_M_copy3	RNA_genes	-	0.609	CDS_rbcL_cpDNA	Photosynthesis	47.44	0.272
tRNA_P_copy2	RNA_genes	-	0.435	CDS_matK_cpDNA	Other_genes	47.22	0.258
tRNA_trnC	RNA_genes	-	0.478	CDS_ndhB_copy2_cpDNA	Photosynthesis	47.07	0.275
tRNA_trnD	RNA_genes	-	0.583	CDS_ndhB_cpDNA	Photosynthesis	47.07	0.275
tRNA_trnE	RNA_genes	-	0.524	CDS_ycf1_copy2_cpDNA	Other_genes	47.03	0.223
tRNA_trnG	RNA_genes	-	0.524	CDS_rps4_cpDNA	Transcription_and_translation	47	0.249
tRNA_trnH	RNA_genes	-	0.609	CDS_ycf4_cpDNA	Other_genes	46.99	0.251
tRNA_trnK	RNA_genes	-	0.318	CDS_rpoA_cpDNA	Transcription_and_translation	46.97	0.228
tRNA_trnL	RNA_genes	-	0.389	CDS_ccsA_cpDNA	Other_genes	46.85	0.207
tRNA_trnM	RNA_genes	-	0.591	CDS_ndhI_cpDNA	Photosynthesis	46.53	0.248
tRNA_trnN	RNA_genes	-	0.5	CDS_atpI_cpDNA	Photosynthesis	46.09	0.256
tRNA_trnQ	RNA_genes	-	0.5	CDS_ndhC_cpDNA	Photosynthesis	45.85	0.189
tRNA_trnS1	RNA_genes	-	0.44	CDS_rps7_copy2_cpDNA	Transcription_and_translation	45.49	0.201
				CDS_rps7_cpDNA	Transcription_and_translation	45.49	0.201
				CDS_rps19_cpDNA	Transcription_and_translation	45.19	0.191
				CDS_atpB_cpDNA	Photosynthesis	45.18	0.267
				CDS_psbM_cpDNA	Photosynthesis	45.02	0.121
				CDS_rpl14_cpDNA	Transcription_and_translation	45	0.246
				CDS_ndhD_cpDNA	Photosynthesis	44.5	0.223
				CDS_psbC_cpDNA	Photosynthesis	44.5	0.29
				CDS_psbN_cpDNA	Photosynthesis	44.42	0.357
				CDS_petB_cpDNA	Photosynthesis	44.28	0.23
				CDS_atpA_cpDNA	Photosynthesis	43.65	0.218
				CDS_psbD_cpDNA	Photosynthesis	43.64	0.275
				CDS_petD_cpDNA	Photosynthesis	43.51	0.22
				CDS_psbH_cpDNA	Photosynthesis	43.36	0.206
				CDS_rps12_copy2_cpDNA	Transcription_and_translation	43.3	0.262
				CDS_rps12_cpDNA	Transcription_and_translation	43.3	0.262
				CDS_rps8_cpDNA	Transcription_and_translation	42.76	0.262
				CDS_ndhG_cpDNA	Photosynthesis	42.7	0.178
				CDS_rps3_cpDNA	Transcription_and_translation	42.65	0.2
				CDS_rpl22_cpDNA	Transcription_and_translation	42.41	0.184
				CDS_psbK_cpDNA	Photosynthesis	41.79	0.328
				CDS_ndhE_cpDNA	Photosynthesis	41.75	0.196
				CDS_ndhA_cpDNA	Photosynthesis	41.41	0.179
				CDS_atpF_cpDNA	Photosynthesis	41.3	0.317
				CDS_ndhF_cpDNA	Photosynthesis	41.2	0.181
				CDS_rpl36_cpDNA	Transcription_and_translation	40.75	0.167
				CDS_psbA_cpDNA	Photosynthesis	40.53	0.278
				CDS_rps14_cpDNA	Transcription_and_translation	38.97	0.313
				CDS_psaI_cpDNA	Photosynthesis	38.69	0.206
				CDS_rpl16_cpDNA	Transcription_and_translation	36.61	0.15
				CDS_rps18_cpDNA	Transcription_and_translation	35.98	0.232
				CDS_psbJ_cpDNA *	Photosynthesis	33.97	0.237
				tRNA_trnR-ACG_copy2_cpDNA *	RNA_genes	32.95	0.542
				tRNA_trnR-ACG_cpDNA *	RNA_genes	32.95	0.542
				CDS_petN_cpDNA *	Photosynthesis	30.7	0.16
				CDS_psbI_cpDNA *	Photosynthesis	26.15	0.286
				tRNA_trnF-GAA_cpDNA *	RNA_genes	23.83	0.458
				tRNA_trnW-CCA_cpDNA *	RNA_genes	22.45	0.565
				CDS_psbT_cpDNA	Photosynthesis	-	0.273
				rRNA_rrn5_copy2_cpDNA	RNA_genes	-	0.55
				rRNA_rrn5_cpDNA	RNA_genes	-	0.55
				tRNA_trnA-UGC_copy2_cpDNA	RNA_genes	-	0.625
				tRNA_trnA-UGC_cpDNA	RNA_genes	-	0.625
				tRNA_trnD-GUC_cpDNA	RNA_genes	-	0.583
				tRNA_trnE-UUC_cpDNA	RNA_genes	-	0.591
				tRNA_trnfM-CAU_cpDNA	RNA_genes	-	0.591
				tRNA_trnG-GCC_cpDNA	RNA_genes	-	0.579
				tRNA_trnG-UCC_cpDNA	RNA_genes	-	0.55
				tRNA_trnH-GUG_cpDNA	RNA_genes	-	0.609
				tRNA_trnI-CAU_copy2_cpDNA	RNA_genes	-	0.368
				tRNA_trnI-CAU_cpDNA	RNA_genes	-	0.368
				tRNA_trnI-GAU_copy2_cpDNA	RNA_genes	-	0.667
				tRNA_trnI-GAU_cpDNA	RNA_genes	-	0.667
				tRNA_trnK-UUU_cpDNA	RNA_genes	-	0.545
				tRNA_trnL-UAA_cpDNA	RNA_genes	-	0.464
				tRNA_trnM-CAU_cpDNA	RNA_genes	-	0.35
				tRNA_trnN-GUU_copy2_cpDNA	RNA_genes	-	0.45
				tRNA_trnN-GUU_cpDNA	RNA_genes	-	0.45
				tRNA_trnP-UGG_cpDNA	RNA_genes	-	0.5
				tRNA_trnQ-UUG_cpDNA	RNA_genes	-	0.7
				tRNA_trnR-UCU_cpDNA	RNA_genes	-	0.381
				tRNA_trnS-GGA_cpDNA	RNA_genes	-	0.56
				tRNA_trnS-UGA_cpDNA	RNA_genes	-	0.542
				tRNA_trnT-GGU_cpDNA	RNA_genes	-	0.476
				tRNA_trnT-UGU_cpDNA	RNA_genes	-	0.565
				tRNA_trnV-GAC_copy2_cpDNA	RNA_genes	-	0.5
				tRNA_trnV-GAC_cpDNA	RNA_genes	-	0.5
				tRNA_trnV-UAC_cpDNA	RNA_genes	-	0.44
				tRNA_trnY-GUA_cpDNA	RNA_genes	-	0.64

## Sheet: Supplementary table 7
Supplementary table 7. The information table for S. gemmata mitochondrial genomic RNA editing sites. ❆indicates the acquisition of the start codon, ✱indicates the acquisition of the stop codon.
gene_name	Base position	Amino position	Codon change	Amino change	Left motifs	Edited site	Right motifs	Probability
atp6✱	718	240	CAA->UAA	Gln->End	ATGATGCTACAAATCTCCAT	C	AAAGTGGTTATTTATTTATA	0.98
rpl16✱	37	13	CAG->UAG	Gln->End	ATCTACTCGTTACGGAATCT	C	AGGTGTCAAAGTGTGGATTT	1
cox2❆	443	148	ACG->AUG	Thr->Met	ACTCACTTTTGACAGTTATA	C	GATTCCAGAAGATGATCCAG	0.999
cox2❆	698	233	ACG->AUG	Thr->Met	TGGAACTAATCATGCCTTTA	C	GCCTATCGTCGTAGAAGCTG	1
nad4L❆	2	1	ACG->AUG	Thr->Met	TAAATTCTACGTTCCCGAAA	C	GGATCCTATCAAATATTTCA	1
nad5❆	875	292	ACG->AUG	Thr->Met	TATTACTTTTGCAGGAGCTA	C	GACGTCATTCCTTGCGGCAA	1
nad7❆	224	75	ACG->AUG	Thr->Met	TCGTTCAGACTATGTTTCTA	C	GATGGCCCAAGAACACGCTC	1
rps1❆	587	196	ACG->AUG	Thr->Met	GAGCATTAACCCCAAAAGGA	C	GAATATTGTGGTGTTCTAAC	0.952
atp1	1039	347	CCC->UCC	Pro->Ser	ATATTCCCACCAATGTGATC	C	CCATTACTGATGGACAAATC	1
atp1	1178	393	UCA->UUA	Ser->Leu	GAAACAAGTCTGCGGTAGTT	C	AAAACTGGAATTGGCACAAT	1
atp1	1216	406	CUU->UUU	Leu->Phe	AATATCGCGAAGTGGCCGCC	C	TTGCTCAATTTGGGTCAGAC	0.998
atp1	1292	431	CCG->CUG	Pro->Leu	TGCAAGGCTTACAGAAGTAC	C	GAAACAACCACAATATGCAC	0.999
atp1	1415	472	CCA->CUA	Pro->Leu	TCAATATGAGAGAGCCATTC	C	AAGTAGTGTAAAACCAGAAT	0.99
atp1	1490	497	CCA->CUA	Pro->Leu	TAACGAAAGAAAGATGGAAC	C	AGATGCATTCTTAAGAGAAA	0.997
atp4	59	20	UCU->UUU	Ser->Phe	GCTATTTGCTGCTATTCTAT	C	TATTTGTGCATCAAGTTCGA	0.998
atp4	71	24	UCA->UUA	Ser->Leu	TATTCTATCTATTTGTGCAT	C	AAGTTCGAAGAAGATCTCAA	0.997
atp4	89	30	UCA->UUA	Ser->Leu	ATCAAGTTCGAAGAAGATCT	C	AATCTATAATGAAGAAATGA	1
atp4	118	40	CGU->UGU	Arg->Cys	ATGAAGAAATGATAGTAGCT	C	GTTGTTTTATAGGCTTTATC	0.974
atp4	215	72	UCG->UUG	Ser->Leu	CCAGGCTATTCAGGAAGAAT	C	GCAGCAATTCCCCAATCCTA	0.998
atp4	227	76	CCC->CUC	Pro->Leu	GGAAGAATCGCAGCAATTCC	C	CAATCCTAACGAAGTAGTTC	0.999
atp4	248	83	CCU->CUU	Pro->Leu	CAATCCTAACGAAGTAGTTC	C	TCCGGAATCCAATGAACAAC	1
atp4	250	84	CCG->UUG	Pro->Leu	ATCCTAACGAAGTAGTTCCT	C	CGGAATCCAATGAACAACAA	0.903
atp4	251	84	CCG->UUG	Pro->Leu	TCCTAACGAAGTAGTTCCTC	C	GGAATCCAATGAACAACAAC	1
atp4	395	132	UCA->UUA	Ser->Leu	CCGAAACCTAAATGTTAAGT	C	AGCAACACTTCCAAATGCCA	0.999
atp4	407	136	CCA->CUA	Pro->Leu	TGTTAAGTCAGCAACACTTC	C	AAATGCCACTTCTTCCCGTC	0.993
atp4	416	139	ACU->AUU	Thr->Ile	AGCAACACTTCCAAATGCCA	C	TTCTTCCCGTCGCATCCGTC	0.987
atp6	37	13	CCA->UCA	Pro->Ser	TGTATTTCTCATTCACAAAT	C	CATCTTTGTTTATGCTGCTA	1
atp6	116	39	UCA->UUA	Ser->Leu	TAAAAACGGAGGAGGAAACT	C	AGTACCAAATGCTTGGCAAT	0.999
atp6	154	52	CAU->UAU	His->Tyr	AATCCTTGGTAGAGCTTATT	C	ATGATTTCGTGCCGAACCCG	0.999
atp6	167	56	CCG->CUG	Pro->Leu	GCTTATTCATGATTTCGTGC	C	GAACCCGGTAAACGAACAAA	0.998
atp6	173	58	CCG->CUG	Pro->Leu	TCATGATTTCGTGCCGAACC	C	GGTAAACGAACAAATAGGTG	0.995
atp6	224	75	UCC->UUC	Ser->Phe	AAATGTTAAACAAAAGTTTT	C	CCCTCGCATCTCGGTCACTT	0.995
atp6	229	77	CGC->UGC	Arg->Cys	TTAAACAAAAGTTTTCCCCT	C	GCATCTCGGTCACTTTTACT	0.999
atp6	236	79	UCG->UUG	Ser->Leu	AAAGTTTTCCCCTCGCATCT	C	GGTCACTTTTACTTTTTCGT	0.983
atp6	254	85	UCG->UUG	Ser->Leu	CTCGGTCACTTTTACTTTTT	C	GTTATTTCGTAATCCCCAGG	0.998
atp6	262	88	CGU->UGU	Arg->Cys	CTTTTACTTTTTCGTTATTT	C	GTAATCCCCAGGGTATGATA	0.999
atp6	269	90	CCC->CUU	Pro->Leu	TTTTTCGTTATTTCGTAATC	C	CCAGGGTATGATACCTTATA	0.997
atp6	270	90	CCC->CUU	Pro->Leu	TTTTCGTTATTTCGTAATCC	C	CAGGGTATGATACCTTATAG	0.968
atp6	401	134	UCA->UUA	Ser->Leu	GCTTCATTTTTTAAGCTTCT	C	ATTACCCGCTGGAGTCCCAC	0.999
atp6	460	154	CCU->UCU	Pro->Ser	TAGTACTCCTTGAGCTAATC	C	CTCATTGTTTTCGCGCATTA	0.999
atp6	463	155	CAU->UAU	His->Tyr	TACTCCTTGAGCTAATCCCT	C	ATTGTTTTCGCGCATTAAGC	1
atp6	485	162	UCA->UUA	Ser->Leu	TTGTTTTCGCGCATTAAGCT	C	AGGAATACGTTTATTTGCTA	0.999
atp6	527	176	UCA->UUA	Ser->Leu	TATGATGGCCGGTCATAGTT	C	AGTAAAGATTTTAAGTGGGT	1
atp6	548	183	UCC->UUC	Ser->Phe	AGTAAAGATTTTAAGTGGGT	C	CGCTTGGACTATGCTATGTA	1
atp6	635	212	CCG->CUG	Pro->Leu	AGTTCTTGCATTAACCGGTC	C	GGAATTAGGTGTAGCTATAT	0.999
atp6	656	219	UCA->UUA	Ser->Leu	GGAATTAGGTGTAGCTATAT	C	ACAAGCTCATGTTTCTACGA	0.998
atp6	664	222	CAU->UAU	His->Tyr	GTGTAGCTATATCACAAGCT	C	ATGTTTCTACGATCTCAATC	0.99
atp6	671	224	UCU->UUU	Ser->Phe	TATATCACAAGCTCATGTTT	C	TACGATCTCAATCTGTATTT	0.997
atp6	680	227	UCA->UUA	Ser->Leu	AGCTCATGTTTCTACGATCT	C	AATCTGTATTTACTTGAATG	1
atp6	707	236	ACA->AUA	Thr->Ile	TATTTACTTGAATGATGCTA	C	AAATCTCCATCAAAGTGGTT	1
atp8	30	10	UUC->UUU	Phe->Phe	CTGGATAAATTTACTTATTT	C	ACACAATTCTTCTGGTCATG	0.965
atp8	47	16	UCA->UUA	Ser->Leu	TTTCACACAATTCTTCTGGT	C	ATGCCTTTTCCTCTTTACTT	0.996
atp8	58	20	CUC->UUC	Leu->Phe	TCTTCTGGTCATGCCTTTTC	C	TCTTTACTTTCTATATTCCC	0.998
atp8	76	26	CCC->UCC	Pro->Ser	TCCTCTTTACTTTCTATATT	C	CCATATGCAATGATGGAGAT	0.997
atp8	240	80	UCC->UCU	Ser->Ser	GGTGTATCCTATATGTACTC	C	AGTTTATTCGAAGTATCCCA	0.99
atp8	452	151	CCA->CUA	Pro->Leu	CATAATGCTAATCCATGTTC	C	ACACGGCCAAGGAAGCATCG	1
atp9	20	7	UCA->UUA	Ser->Leu	GATGTTAGAAGGTGCAAAAT	C	AATGGGTGCCGGAGCTGCTA	1
atp9	50	17	UCA->UUA	Ser->Leu	CGGAGCTGCTACAATTGCTT	C	AGCGGGAGCTGCTATCGGTA	1
atp9	81	27	GUC->GUU	Val->Val	GCTATCGGTATTGGAAACGT	C	CTTAGTTCCTTGATTCATTC	0.995
atp9	82	28	CUU->UUU	Leu->Phe	CTATCGGTATTGGAAACGTC	C	TTAGTTCCTTGATTCATTCC	0.999
atp9	90	30	UCC->UCU	Ser->Ser	ATTGGAAACGTCCTTAGTTC	C	TTGATTCATTCCGTGGCGCG	0.989
atp9	134	45	UCA->UUA	Ser->Leu	TCCATCATTGGCTAAACAAT	C	ATTTGGTTATGCCATTTTGG	1
atp9	182	61	UCG->UUG	Ser->Leu	TCTAACCGAAGCTATTGCAT	C	GTTTGCCCCAATGATGGCCT	1
atp9	191	64	CCA->CUA	Pro->Leu	AGCTATTGCATCGTTTGCCC	C	AATGATGGCCTTTTTGATCT	1
atp9	212	71	UCA->UUA	Ser->Leu	AATGATGGCCTTTTTGATCT	C	ATCCGTATTCTGATCGAAGA	0.984
atp9	215	72	UCC->UUC	Ser->Phe	GATGGCCTTTTTGATCTCAT	C	CGTATTCTGATCGAAGAAAG	0.997
ccmB	28	10	CAU->UAU	His->Tyr	GACTCTTTCTTGAACTATAT	C	ATAAACAGATCTTCCCCTCC	0.988
ccmB	43	15	CCC->UCC	Pro->Ser	TATATCATAAACAGATCTTC	C	CCTCCACACCAATCACGAGT	0.995
ccmB	71	24	CCA->CUA	Pro->Leu	ACCAATCACGAGTTTTTCTC	C	ATTCCTCTCGTATATCGTCG	0.992
ccmB	80	27	UCG->UUG	Ser->Leu	GAGTTTTTCTCCATTCCTCT	C	GTATATCGTCGTAACGCCCT	0.969
ccmB	87	29	AUC->AUU	Ile->Ile	TCTCCATTCCTCTCGTATAT	C	GTCGTAACGCCCTTAATGCT	0.963
ccmB	128	43	UCA->UUA	Ser->Leu	AGGTTTTGAAAAAGACTTTT	C	ATGTCATTCCCATTTAGGTC	0.998
ccmB	137	46	UCC->UUC	Ser->Phe	AAAAGACTTTTCATGTCATT	C	CCATTTAGGTCCGATTCGGA	0.988
ccmB	148	50	CCG->UUG	Pro->Leu	CATGTCATTCCCATTTAGGT	C	CGATTCGGATCCCTCCGTTG	0.989
ccmB	149	50	CCG->UUG	Pro->Leu	ATGTCATTCCCATTTAGGTC	C	GATTCGGATCCCTCCGTTGT	0.996
ccmB	154	52	CGG->UGG	Arg->Trp	ATTCCCATTTAGGTCCGATT	C	GGATCCCTCCGTTGTTTCCT	0.978
ccmB	160	54	CCU->UCU	Pro->Ser	ATTTAGGTCCGATTCGGATC	C	CTCCGTTGTTTCCTTTTCCT	0.992
ccmB	164	55	CCG->CUG	Pro->Leu	AGGTCCGATTCGGATCCCTC	C	GTTGTTTCCTTTTCCTTCCG	0.99
ccmB	172	58	CCU->UCU	Pro->Ser	TTCGGATCCCTCCGTTGTTT	C	CTTTTCCTTCCGCACCTTTT	0.99
ccmB	179	60	CCU->CUU	Pro->Leu	CCCTCCGTTGTTTCCTTTTC	C	TTCCGCACCTTTTCCTCGAA	0.97
ccmB	193	65	CCU->UUU	Pro->Phe	CTTTTCCTTCCGCACCTTTT	C	CTCGAAATGAGAAAGAAGAT	0.984
ccmB	194	65	CCU->UUU	Pro->Phe	TTTTCCTTCCGCACCTTTTC	C	TCGAAATGAGAAAGAAGATG	0.999
ccmB	286	96	CGG->UGG	Arg->Trp	TTCTACAATTGGTAGGTCAC	C	GGGTTATTCAAATAAGTCGT	0.999
ccmB	304	102	CGU->UGU	Arg->Cys	ACCGGGTTATTCAAATAAGT	C	GTGTTTTCCGTGGTTTTCCC	0.996
ccmB	313	105	CGU->UGU	Arg->Cys	TTCAAATAAGTCGTGTTTTC	C	GTGGTTTTCCCATGTTACAA	0.999
ccmB	338	113	CCG->CUG	Pro->Leu	TTTTCCCATGTTACAACTTC	C	GTACCAATTCGGTCGATCCG	0.997
ccmB	367	123	CGG->UGG	Arg->Trp	TCGGTCGATCCGGAATGGAT	C	GGTTAAACATTCTATTAGGG	0.982
ccmB	379	127	CUA->UUA	Leu->Leu	GAATGGATCGGTTAAACATT	C	TATTAGGGAGCCTGGTCTTG	0.932
ccmB	424	142	CGU->UGU	Arg->Cys	TTCTGTGTGGTATTCATTCT	C	GTTCGGCTCTTGGAATCACA	0.994
ccmB	428	143	UCG->UUG	Ser->Leu	GTGTGGTATTCATTCTCGTT	C	GGCTCTTGGAATCACATCCA	0.996
ccmB	467	156	UCG->UUG	Ser->Leu	CAGCAGTGGTTGGAACAGCT	C	GCAAAATCCAACCACTTCAC	0.975
ccmB	475	159	CCA->UUA	Pro->Leu	GTTGGAACAGCTCGCAAAAT	C	CAACCACTTCACCTACTTCA	0.997
ccmB	476	159	CCA->UUA	Pro->Leu	TTGGAACAGCTCGCAAAATC	C	AACCACTTCACCTACTTCAT	0.996
ccmB	485	162	UCA->UUA	Ser->Leu	CTCGCAAAATCCAACCACTT	C	ACCTACTTCATTGCCCCCAA	0.985
ccmB	494	165	UCA->UUA	Ser->Leu	TCCAACCACTTCACCTACTT	C	ATTGCCCCCAACCGTTTCTC	0.992
ccmB	502	168	CCA->UUA	Pro->Leu	CTTCACCTACTTCATTGCCC	C	CAACCGTTTCTCGTACCTCT	0.926
ccmB	503	168	CCA->UUA	Pro->Leu	TTCACCTACTTCATTGCCCC	C	AACCGTTTCTCGTACCTCTA	0.992
ccmB	512	171	UCU->UUU	Ser->Phe	TTCATTGCCCCCAACCGTTT	C	TCGTACCTCTATTGAAACAG	0.991
ccmB	514	172	CGU->UGU	Arg->Cys	CATTGCCCCCAACCGTTTCT	C	GTACCTCTATTGAAACAGAA	0.981
ccmB	551	184	UCA->UUA	Ser->Leu	AGAATGGTTTCATGTTCTTT	C	ATCGATTGGTTATTCCTCTC	0.997
ccmB	554	185	UCG->UUG	Ser->Leu	ATGGTTTCATGTTCTTTCAT	C	GATTGGTTATTCCTCTCCGT	0.994
ccmB	566	189	UCC->UUC	Ser->Phe	TCTTTCATCGATTGGTTATT	C	CTCTCCGTTCGTATCTCTTT	0.997
ccmB	569	190	UCU->UUU	Ser->Phe	TTCATCGATTGGTTATTCCT	C	TCCGTTCGTATCTCTTTTTC	0.979
ccmB	572	191	CCG->CUG	Pro->Leu	ATCGATTGGTTATTCCTCTC	C	GTTCGTATCTCTTTTTCCAA	0.999
ccmB	596	199	UCG->UUG	Ser->Leu	CGTATCTCTTTTTCCAATTT	C	GGTCTCGATTAGTTCACAAG	0.995
ccmB	611	204	UCA->UUA	Ser->Leu	AATTTCGGTCTCGATTAGTT	C	ACAAGATTGAATGGCCAATT	0.993
ccmC	5	2	UCC->UUC	Ser->Phe	AGGACCAAATTATCACATGT	C	CGTTTCGTTATTACAACCTT	0.98
ccmC	76	26	CGG->UGG	Arg->Trp	CGCAAATTCTCATTGGATCT	C	GGGTGTTCTTAACAGCGATG	0.999
ccmC	103	35	CAU->UAU	His->Tyr	TCTTAACAGCGATGGCTATT	C	ATTTAAGTCTTCGGGTAGCA	0.999
ccmC	115	39	CGG->UGG	Arg->Trp	TGGCTATTCATTTAAGTCTT	C	GGGTAGCACCACTAGATCTT	0.991
ccmC	133	45	CUU->UUU	Leu->Phe	TTCGGGTAGCACCACTAGAT	C	TTCAACAAGGTGGAAATTCT	0.987
ccmC	161	54	CCG->CUG	Pro->Leu	AGGTGGAAATTCTCGTATTC	C	GTATGTACATGTTCCTGCGG	1
ccmC	179	60	GCG->GUG	Ala->Val	TCCGTATGTACATGTTCCTG	C	GGCTCGGATGAGTATTCTTG	0.999
ccmC	184	62	CGG->UGG	Arg->Trp	ATGTACATGTTCCTGCGGCT	C	GGATGAGTATTCTTGTTTAT	0.994
ccmC	299	100	UCU->UUU	Ser->Phe	TATAGAAATGGGTGCATTTT	C	TACGTTGTTTACCTTAGTTA	0.989
ccmC	331	111	CGG->UGG	Arg->Trp	CCTTAGTTACTGGGGGGTTT	C	GGGGAAGACCTATGTGGGGC	0.999
ccmC	400	134	CUU->UUU	Leu->Phe	CCTCTGTATTCATCTTGTTT	C	TTATTTACCTGGGTGCACTG	0.999
ccmC	418	140	CUG->UUG	Leu->Leu	TTCTTATTTACCTGGGTGCA	C	TGCGTTTTCAAAAGCTTCCT	0.956
ccmC	421	141	CGU->UGU	Arg->Cys	TTATTTACCTGGGTGCACTG	C	GTTTTCAAAAGCTTCCTGTC	0.999
ccmC	436	146	CCU->UCU	Pro->Ser	CACTGCGTTTTCAAAAGCTT	C	CTGTCGAACCGGCTCCTATT	0.998
ccmC	446	149	CCG->CUG	Pro->Leu	TCAAAAGCTTCCTGTCGAAC	C	GGCTCCTATTTCAATCCGTG	0.999
ccmC	451	151	CCU->UCU	Pro->Ser	AGCTTCCTGTCGAACCGGCT	C	CTATTTCAATCCGTGCTGGA	0.999
ccmC	458	153	UCA->UUA	Ser->Leu	TGTCGAACCGGCTCCTATTT	C	AATCCGTGCTGGACCGATCG	0.979
ccmC	463	155	CGU->UGU	Arg->Cys	AACCGGCTCCTATTTCAATC	C	GTGCTGGACCGATCGATATA	0.999
ccmC	467	156	GCU->GUU	Ala->Val	GGCTCCTATTTCAATCCGTG	C	TGGACCGATCGATATACCAA	0.992
ccmC	473	158	CCG->CUG	Pro->Leu	TATTTCAATCCGTGCTGGAC	C	GATCGATATACCAATAATAA	0.998
ccmC	497	166	UCU->UUU	Ser->Phe	CGATATACCAATAATAAAGT	C	TTCAGTCAACTGGTGGAATA	0.999
ccmC	521	174	UCG->UUG	Ser->Leu	AGTCAACTGGTGGAATACAT	C	GCATCAACCTGGGAGCATTA	0.999
ccmC	548	183	UCU->UUU	Ser->Phe	ACCTGGGAGCATTAGCCGAT	C	TGGTACATCAATACATGTTC	0.994
ccmC	568	190	CCU->UCU	Pro->Ser	CTGGTACATCAATACATGTT	C	CTATGCCCATTCCAATCTTG	0.999
ccmC	575	192	CCC->CUC	Pro->Leu	ATCAATACATGTTCCTATGC	C	CATTCCAATCTTGTCTAACT	0.998
ccmC	605	202	UCC->UUC	Ser->Phe	CTTGTCTAACTTTGCTAACT	C	CCCCTTCTCAACCCGTATCT	1
ccmC	608	203	CCC->CUC	Pro->Leu	GTCTAACTTTGCTAACTCCC	C	CTTCTCAACCCGTATCTTGT	1
ccmC	614	205	UCA->UUA	Ser->Leu	CTTTGCTAACTCCCCCTTCT	C	AACCCGTATCTTGTTCGTTC	0.986
ccmC	619	207	CGU->UGU	Arg->Cys	CTAACTCCCCCTTCTCAACC	C	GTATCTTGTTCGTTCTGGAA	0.98
ccmC	624	208	AUC->AUU	Ile->Ile	TCCCCCTTCTCAACCCGTAT	C	TTGTTCGTTCTGGAAACACG	0.965
ccmC	650	217	CCU->CUU	Pro->Leu	CGTTCTGGAAACACGTCTTC	C	TATTCCATCTTTTCTCGAAT	0.99
ccmC	656	219	CCA->CUA	Pro->Leu	GGAAACACGTCTTCCTATTC	C	ATCTTTTCTCGAATCTCCTT	0.995
ccmC	673	225	CCU->UCU	Pro->Ser	TTCCATCTTTTCTCGAATCT	C	CTTTAACGGAAGAAATAGAA	0.998
ccmFC	38	13	UCC->UUC	Ser->Phe	CTTTTTATTTTTCATTACTT	C	CATGGTCGTGCCTCGTGGCA	0.994
ccmFC	50	17	CCU->CUU	Pro->Leu	CATTACTTCCATGGTCGTGC	C	TCGTGGCACGGCAGCACCCG	1
ccmFC	52	18	CGU->UGU	Arg->Cys	TTACTTCCATGGTCGTGCCT	C	GTGGCACGGCAGCACCCGTA	0.984
ccmFC	103	35	CCC->UCC	Pro->Ser	GGTTCGTCAGTAGAGATGTT	C	CCACAGGTGCCCCTTCTTCC	0.999
ccmFC	119	40	UCU->UUU	Ser->Phe	TGTTCCCACAGGTGCCCCTT	C	TTCCAATGGTACTATAATTC	0.987
ccmFC	122	41	UCC->UUC	Ser->Phe	TCCCACAGGTGCCCCTTCTT	C	CAATGGTACTATAATTCCTA	1
ccmFC	146	49	CCU->CUU	Pro->Leu	TGGTACTATAATTCCTATTC	C	TATCCCTTCATTCCCTCTTT	0.992
ccmFC	151	51	CCU->UCU	Pro->Ser	CTATAATTCCTATTCCTATC	C	CTTCATTCCCTCTTTTGGTC	0.993
ccmFC	155	52	UCA->UUA	Ser->Leu	AATTCCTATTCCTATCCCTT	C	ATTCCCTCTTTTGGTCTATC	0.941
ccmFC	305	102	UCA->UUA	Ser->Leu	AACTAGAGCTAGAAACGCCT	C	ATTTCGTTTTGTTCCTGTTC	1
ccmFC	310	104	CGU->UGU	Arg->Cys	GAGCTAGAAACGCCTCATTT	C	GTTTTGTTCCTGTTCTTCAT	0.991
ccmFC	333	111	UUC->UUU	Phe->Phe	TTTGTTCCTGTTCTTCATTT	C	CTTCTTCTTCAATCCAAGGG	0.931
ccmFC	391	131	CGU->UGU	Arg->Cys	AATCTTTCTGCGGTGTGCTC	C	GTTTACTATTCTTTCGTACT	0.999
ccmFC	406	136	CGU->UGU	Arg->Cys	TGCTCCGTTTACTATTCTTT	C	GTACTTTCTTCTTTTTACCA	0.996
ccmFC	1139	380	CCA->CUA	Pro->Leu	AGTGGCTATACATACAAATC	C	ATTTACGGATCTATATGCTT	0.996
ccmFC	1160	387	UCG->UUG	Ser->Leu	ATTTACGGATCTATATGCTT	C	GATTGGAACTGGAAGTTCCA	0.999
ccmFC	1268	423	UCG->UUG	Ser->Leu	GTTGGCTTCGTTGGGAGGCT	C	GCGTAGTTTGTTACGTCAGC	0.993
ccmFN	38	13	CCG->CUG	Pro->Leu	GTTTCATTATTCGTTATTTC	C	GGGTCTTTTCGTTGCATTCA	0.99
ccmFN	98	33	CCU->CUU	Pro->Leu	ACCAGTGTTTGGTGCAGCAC	C	TGCATTTTGGTGCATTCTTC	1
ccmFN	137	46	UCG->UUG	Ser->Leu	TCTTTCTTTCCTTGGTCTTT	C	GTTCCGTCATATTCCTAATA	0.981
ccmFN	142	48	CGU->UGU	Arg->Cys	CTTTCCTTGGTCTTTCGTTC	C	GTCATATTCCTAATAACTTA	0.987
ccmFN	151	51	CCU->UCU	Pro->Ser	GTCTTTCGTTCCGTCATATT	C	CTAATAACTTATCCAATTAC	0.99
ccmFN	248	83	UCA->UUA	Ser->Leu	TCATGAGGGTAGTATTTTAT	C	ATGGTGTCGGATCCTAAGTT	0.999
ccmFN	256	86	CGG->UGG	Arg->Trp	GTAGTATTTTATCATGGTGT	C	GGATCCTAAGTTTTTATGGA	0.999
ccmFN	283	95	CUU->UUU	Leu->Phe	TAAGTTTTTATGGATTTCTT	C	TTTGTTACCGGGGTCGACCC	0.974
ccmFN	372	124	UUC->UUU	Phe->Phe	TATTCCTTTGTCTTGAACTT	C	GTGAAGAACTCCATTCTATC	0.979
ccmFN	707	236	CCU->CUU	Pro->Leu	CATTGCTTTGTTTTTCTCTC	C	TTTCCTATCAGCGAGTTCCG	0.999
ccmFN	716	239	UCA->UUA	Ser->Leu	GTTTTTCTCTCCTTTCCTAT	C	AGCGAGTTCCGATCCTTTTG	0.991
ccmFN	754	252	CGU->UGU	Arg->Cys	TTGTTCGAAATTTCTTCGTT	C	GTACCGAACCGCTTGCAGAA	0.998
ccmFN	776	259	UCA->UUA	Ser->Leu	TACCGAACCGCTTGCAGAAT	C	AAATCCTGTTCCACAAGATC	0.981
ccmFN	788	263	CCA->CUA	Pro->Leu	TGCAGAATCAAATCCTGTTC	C	ACAAGATCCTATATCAGCTA	0.999
ccmFN	803	268	UCA->UUA	Ser->Leu	TGTTCCACAAGATCCTATAT	C	AGCTATACATCCTCCTTGCA	0.991
ccmFN	952	318	CGC->UGC	Arg->Cys	AAAAGAATGGAACGCTGTTT	C	GCTCTGCTGGATGCGTCGGA	0.976
ccmFN	993	331	CUC->CUU	Leu->Leu	TCCCGTATAACAAGCGAGCT	C	TTTACCCTCAAATTCAAACA	0.921
ccmFN	1270	424	CGG->UGG	Arg->Trp	GAATTTGGATCTTGACATGT	C	GGTGGTTTTTAACCGTAGGC	0.992
ccmFN	1298	433	CCA->CUA	Pro->Leu	TTTAACCGTAGGCATCTTGC	C	AGGAAGTTGGTGGGCTCATC	1
ccmFN	1315	439	CAU->UAU	His->Tyr	TGCCAGGAAGTTGGTGGGCT	C	ATCATGAATTAGGTCGGGGT	1
ccmFN	1330	444	CGG->UGG	Arg->Trp	GGGCTCATCATGAATTAGGT	C	GGGGTGGCTGGTGGTTTCGG	0.999
ccmFN	1348	450	CGG->UGG	Arg->Trp	GTCGGGGTGGCTGGTGGTTT	C	GGGATCCCGTAGAAAATGCT	0.999
ccmFN	1381	461	CGG->UGG	Arg->Trp	AAAATGCTTCTTTTATGCCT	C	GGGTATTAGCCACAGCTCGT	1
ccmFN	1399	467	CGU->UGU	Arg->Cys	CTCGGGTATTAGCCACAGCT	C	GTATTCATTCAGTAATTCTA	0.996
ccmFN	1442	481	UCG->UUG	Ser->Leu	CCTTCTTCATTCTTGGACCT	C	GCTTCTTAATATTGTGACTC	0.998
ccmFN	1444	482	CUU->UUU	Leu->Phe	TTCTTCATTCTTGGACCTCG	C	TTCTTAATATTGTGACTCTT	1
ccmFN	1462	488	CUU->UUU	Leu->Phe	CGCTTCTTAATATTGTGACT	C	TTCCATGCTGTGTCTCAGGA	0.988
ccmFN	1466	489	CCA->CUA	Pro->Leu	TCTTAATATTGTGACTCTTC	C	ATGCTGTGTCTCAGGAACCT	0.995
ccmFN	1478	493	UCA->UUA	Ser->Leu	GACTCTTCCATGCTGTGTCT	C	AGGAACCTCTTCAATACGGT	1
ccmFN	1487	496	UCU->UUU	Ser->Phe	ATGCTGTGTCTCAGGAACCT	C	TTCAATACGGTCCGGATTGC	0.998
ccmFN	1513	505	CCC->UCC	Pro->Ser	TACGGTCCGGATTGCTAGCT	C	CCGTTCATAGTTTTGCTACA	0.999
cob	118	40	CCG->UCG	Pro->Ser	GTTATTGGTGGGGGTTCGGT	C	CGTTAGCTGGTATTTGTTTA	1
cob	178	60	CAC->UAC	His->Tyr	GCGTTTTTTTAGCTATGCAT	C	ACACACCTCATGTGGATCTA	0.999
cob	286	96	CUC->UUC	Leu->Phe	CTAATGGGGCAAGTATGTTT	C	TCATTGTGGTTCACCTTCAT	0.999
cob	298	100	CAC->UAC	His->Tyr	GTATGTTTCTCATTGTGGTT	C	ACCTTCATATTTTTCGTGGT	0.999
cob	325	109	CAU->UAU	His->Tyr	ATATTTTTCGTGGTCTATAT	C	ATGCGAGTTATAGCAGTCCT	1
cob	358	120	CGG->UGG	Arg->Trp	GCAGTCCTAGGGAATTTGTT	C	GGTGTCTCGGAGTTGTAATC	1
cob	419	140	CCA->CUA	Pro->Leu	AGCTTTTATAGGATACGTAC	C	ACCTTGGGGTCAGATGAGCT	1
cob	568	190	CAU->UAU	His->Tyr	ATCGTTTTTTTAGTCTTCAT	C	ATTTACTCCCCTTTATTTTA	0.997
cob	680	227	UCU->UUU	Ser->Phe	AGAGATGGATAAAATTGCTT	C	TTACCCTTATTTTTATGTAA	1
cob	808	270	CCC->UCC	Pro->Ser	ATATACCTGCTAATCCGATG	C	CCACCCCGCCTCATATTGTG	1
cob	853	285	CAU->UAU	His->Tyr	AATGGTATTTCCTACCGATC	C	ATGCCATTCTTCGTAGTATA	0.999
cob	908	303	CCA->CUA	Pro->Leu	AGGTGTAGCCGCAATAGCAC	C	AGTTTCTATATGTCTGTTGG	0.998
cob	914	305	UCU->UUU	Ser->Phe	AGCCGCAATAGCACCAGTTT	C	TATATGTCTGTTGGCTTTAC	0.998
cob	982	328	CAC->UAC	His->Tyr	GTTCAAGTTTTCGCCCGATT	C	ACCAAGGAATTTTTTGGTTG	1
cob	1015	339	CGC->UGC	Arg->Cys	TTTGGTTGCTTTTGGCGGAT	C	GCTTACTACTAGGTTGGATC	0.999
cob	1084	362	CCU->UCU	Pro->Ser	TTACTATTGGACAAATTTCT	C	CTTTTGTTTTCTTCTTGTTC	0.999
cob	1124	375	CCG->CUG	Pro->Leu	CTTTGCCATAACGCCCATTC	C	GGGACGAGTTGGAAGAGGAA	0.993
cox1	11	4	CCG->CUG	Pro->Leu	TCTCAATCTTATGACAAATC	C	GGTCCGATGGCTGTTCTCCA	0.999
cox1	15	5	GUC->GUU	Val->Val	AATCTTATGACAAATCCGGT	C	CGATGGCTGTTCTCCACTAA	0.976
cox1	242	81	UCU->UUU	Ser->Phe	GCCGGCGATGATAGGTGGAT	C	TGGTAATTGGTCTGTTCCGA	0.998
cox1	254	85	UCU->UUU	Ser->Phe	AGGTGGATCTGGTAATTGGT	C	TGTTCCGATTCTGATAGGTG	1
cox1	352	118	CCA->UCA	Pro->Ser	GTCTCTTGCTCCTATTAAGC	C	CAGCCTTAGTAGAAGTGGGT	0.998
cox1	443	148	UCA->UUA	Ser->Leu	TTCTGGAGGAGCAGTCGATT	C	AGCAATTTCTAGTCTTCATC	0.976
cox1	452	151	UCU->UUU	Ser->Phe	AGCAGTCGATTCAGCAATTT	C	TAGTCTTCATCTATCTGGTG	0.994
cox1	515	172	UCC->UUC	Ser->Phe	CAATTTTATAACAACTATCT	C	CAACATGCGTGGACCTGGAA	1
cox1	551	184	UCA->UUA	Ser->Leu	TGGAATGACTATGCATAGAT	C	ACCCCTATTTGTGTGGTCCG	1
cox1	590	197	CCA->CUA	Pro->Leu	CGTTCTAGTGACAGCATTCC	C	ACTTTTATTATCACTTCCGG	0.999
cox1	668	223	UCU->UUU	Ser->Phe	AAACTTTAATACAACCTTTT	C	TGATCCCGCTGGAGGGGGAG	0.999
cox1	715	239	CGG->UGG	Arg->Trp	TATTATACCAGCATCTCTTT	C	GGTTCTTCGGTCATCCAGAG	0.997
cox1	746	249	CCC->CUC	Pro->Leu	TCATCCAGAGGTGTATATTC	C	CATTCTGCCTGGATCCGGTA	0.998
cox1	761	254	UCC->UUC	Ser->Phe	TATTCCCATTCTGCCTGGAT	C	CGGTATCATAAGTCATATCG	0.996
cox1	845	282	ACA->AUA	Thr->Ile	GGTTTATGCCATGATCAGTA	C	AGGTGTTCTTGGATCTCTTG	0.999
cox1	860	287	UCU->UUU	Ser->Phe	CAGTACAGGTGTTCTTGGAT	C	TCTTGTTTGGGCTCATCATA	0.996
cox1	1037	346	UCC->UUC	Ser->Phe	CATGTTATTTGCTGTAGGGT	C	CATCTTTTTGTTCACCATAG	0.999
cox1	1186	396	CAC->UAC	His->Tyr	TTGCTTTATTTGCAGGATTT	C	ACTATTGGGTAGGTAAAATC	1
cox1	1274	425	CCG->CUG	Pro->Leu	CACTTTTTTCGGGGTTAATC	C	GACCTTCTTTCCTATGCATT	0.998
cox1	1405	469	CGU->UGU	Arg->Cys	TATCCGTAGTTGGGATTTGT	C	GTTTCTTCGTGGTCGTAACA	1
cox1	1433	478	UCA->UUA	Ser->Leu	CGTGGTCGTAACAATCACTT	C	AAGCAGTGGAAACAACAAAA	0.997
cox1	1446	482	AAC->AAU	Asn->Asn	ATCACTTCAAGCAGTGGAAA	C	AACAAAAGATGTGCTCCAAG	0.997
cox1	1489	497	CCA->UCA	Pro->Ser	CTTGGGCTGTTGAACAGAAT	C	CAACCACACCGGAATGGATG	0.998
cox1	1499	500	CCG->CUG	Pro->Leu	TGAACAGAATCCAACCACAC	C	GGAATGGATGGTACAAAGTC	1
cox2	71	24	UCU->UUU	Ser->Phe	AGAACCATGGCAATTAGGAT	C	TCAAGACGCAGCAACACCTA	1
cox2	161	54	UCA->UUA	Ser->Leu	TCTTATTTTGGTTTTCGTAT	C	ACGGATCTTGGTTCGCGCTT	0.999
cox2	163	55	CGG->UGG	Arg->Trp	TTATTTTGGTTTTCGTATCA	C	GGATCTTGGTTCGCGCTTTA	1
cox2	253	85	CGG->UGG	Arg->Trp	GAACTACTATCGAGATTCTT	C	GGACCATATTTCCTAGTATC	0.998
cox2	278	93	CCG->CUG	Pro->Leu	CATATTTCCTAGTATCATCC	C	GATGTTCATTGCTATACCAT	0.998
cox2	379	127	CGG->UGG	Arg->Trp	CTATTGGACATCAATGGTAT	C	GGACTTATGAGTATTCGGAC	0.999
cox2	461	154	CCA->CUA	Pro->Leu	TACGATTCCAGAAGATGATC	C	AGAATTGGGTCAATCACGTT	1
cox2	476	159	UCA->UUA	Ser->Leu	TGATCCAGAATTGGGTCAAT	C	ACGTTTATTAGAAGTGGACA	1
cox2	544	182	CCU->UCU	Pro->Ser	ATCTACGTATTATTGTAACA	C	CTGCTGATGTACCTCATAGT	0.999
cox2	557	186	CCU->CUU	Pro->Leu	TGTAACACCTGCTGATGTAC	C	TCATAGTTGGGCTGTACCTT	0.996
cox2	581	194	UCA->UUA	Ser->Leu	TAGTTGGGCTGTACCTTCCT	C	AGGTGTCAAATGTGATGCTG	1
cox2	623	208	ACC->AUC	Thr->Ile	ACCTGGTCGTTTAAATCAGA	C	CTCTATTTCGGTACAACGAG	0.907
cox2	632	211	UCG->UUG	Ser->Leu	TTTAAATCAGACCTCTATTT	C	GGTACAACGAGAAGGAGTTT	0.999
cox2	721	241	CCU->UCU	Pro->Ser	CTATCGTCGTAGAAGCTGTT	C	CTAGGAAAGATTATGGTTCT	0.999
cox2	742	248	CGG->UGG	Arg->Trp	CTAGGAAAGATTATGGTTCT	C	GGGTATCTAATCAATTAAAG	0.971
cox3	289	97	CUU->UUU	Leu->Phe	TCGTATCGGAGGTTATGTTC	C	TTTTTGCTTTTTTTCGGGCT	1
cox3	304	102	CGG->UGG	Arg->Trp	TGTTCCTTTTTGCTTTTTTT	C	GGGCTTCTTCTCATTCTTCT	0.996
cox3	311	104	UCU->UUU	Ser->Phe	TTTTGCTTTTTTTCGGGCTT	C	TTCTCATTCTTCTTTGGCAC	0.997
cox3	314	105	UCU->UUU	Ser->Phe	TGCTTTTTTTCGGGCTTCTT	C	TCATTCTTCTTTGGCACCCA	0.99
cox3	419	140	CCC->CUC	Pro->Leu	TTTTCTTAATACCCTTATTC	C	CCCTTCATCCGGAGCTGCCG	0.998
cox3	422	141	CCU->CUU	Pro->Leu	TCTTAATACCCTTATTCCCC	C	TTCATCCGGAGCTGCCGTAA	0.993
cox3	512	171	UCA->UUA	Ser->Leu	CGCTTTAGTCGCTACCGTTT	C	ACTGGCTCTAGTATTCACTG	0.997
cox3	653	218	UCG->UUG	Ser->Leu	GATTATAGGTACTCTTTTCT	C	GATTATATGTGGTATTCGCC	0.999
cox3	754	252	CGG->UGG	Arg->Trp	GGCATTTTGTAGACGTGGTT	C	GGTTATTCCCATTTGTCTCT	1
cox3	764	255	CCA->CUA	Pro->Leu	AGACGTGGTTCGGTTATTCC	C	ATTTGTCTCTATCTATTGGT	1
matR	326	109	CCA->CUA	Pro->Leu	TGTACTACTATCGGCCCTAC	C	AGGCAACATCTACCTACACA	0.995
matR	413	138	UCG->UUG	Ser->Leu	GATTGTTCAGAGAATAAGAT	C	GGTTCTATTAAGGACAGGTC	0.936
matR	923	308	UCA->UUA	Ser->Leu	CGCGCGATATGCCGACGACT	C	ACTACTGGGAATCGTGGGTG	1
matR	1679	560	UCC->UUC	Ser->Phe	CGGAGACATCGTAAATTGGT	C	CGCGGGCATTGCGATAAGTC	0.979
matR	1700	567	CCU->CUU	Pro->Leu	CGCGGGCATTGCGATAAGTC	C	TCTGTCCTACTACAGGTGCC	1
matR	1720	574	CGC->UGC	Arg->Cys	CTCTGTCCTACTACAGGTGC	C	GCGACAACCTTTACCAAGTC	1
matR	1734	578	UAC->UAU	Tyr->Tyr	AGGTGCCGCGACAACCTTTA	C	CAAGTCCGAACGATTGTCGA	0.996
matR	1756	586	CAC->UAC	His->Tyr	AAGTCCGAACGATTGTCGAC	C	ACCAGATCCGCTGGTCTGCA	0.995
matR	1787	596	CCG->CUG	Pro->Leu	CTGGTCTGCAATATTCACCC	C	GGCCCACAAGCACAAATCCT	0.997
matR	1826	609	CCA->CUA	Pro->Leu	CTCGGCGCGGAATATAATCC	C	AAAGTACTCCAAAGACTCAA	0.998
matR	1844	615	UCA->UUA	Ser->Leu	CCCAAAGTACTCCAAAGACT	C	AAATATAGTAAATCAAGAAG	0.999
mttB	16	6	CAU->UAU	His->Tyr	TATATATATCCTATGAATTT	C	ATTTCGCACCGGAAACTATT	0.987
mttB	25	9	CCG->UUG	Pro->Leu	CCTATGAATTTCATTTCGCA	C	CGGAAACTATTCTAGGAGAA	0.987
mttB	26	9	CCG->UUG	Pro->Leu	CTATGAATTTCATTTCGCAC	C	GGAAACTATTCTAGGAGAAG	0.985
mttB	59	20	UCC->UUC	Ser->Phe	AGGAGAAGTTCGAATCCGTT	C	CGTTCGGATATTGATAGGTC	0.962
mttB	64	22	CGG->UGG	Arg->Trp	AAGTTCGAATCCGTTCCGTT	C	GGATATTGATAGGTCTTGGT	0.978
mttB	100	34	CGU->UGU	Arg->Cys	TTGGTTTGACATGGTTTACG	C	GTTACTGGTTCCCGGAAGAG	0.999
mttB	112	38	CCG->UCG	Pro->Ser	GGTTTACGCGTTACTGGTTC	C	CGGAAGAGTTAATATCTCCA	0.998
mttB	128	43	UCU->UUU	Ser->Phe	GTTCCCGGAAGAGTTAATAT	C	TCCATTAGCTAAACCCTTTC	0.996
mttB	131	44	CCA->CUA	Pro->Leu	CCCGGAAGAGTTAATATCTC	C	ATTAGCTAAACCCTTTCTTA	0.985
mttB	178	60	CGU->UGU	Arg->Cys	CTTTGGACTCGTATTTTGTT	C	GTACACAATCAACGGAGGCC	0.998
mttB	188	63	UCA->UUA	Ser->Leu	GTATTTTGTTCGTACACAAT	C	AACGGAGGCCTCCCCGACAT	1
mttB	200	67	UCC->UUC	Ser->Phe	TACACAATCAACGGAGGCCT	C	CCCGACATATGTTGCAACGT	1
mttB	202	68	CCG->UCG	Pro->Ser	CACAATCAACGGAGGCCTCC	C	CGACATATGTTGCAACGTCT	0.999
mttB	262	88	CAU->UAU	His->Tyr	TCGTCTTTCCCTTAATAAGT	C	ATCAAATTTGGTGCTTTTTG	0.991
mttB	328	110	CUC->UUC	Leu->Phe	GGACGAAATACAATCGATTC	C	TCCATTTAAGTGGTTCTCGC	0.984
mttB	331	111	CAU->UAU	His->Tyr	CGAAATACAATCGATTCCTC	C	ATTTAAGTGGTTCTCGCTTC	0.983
mttB	344	115	UCU->UUU	Ser->Phe	ATTCCTCCATTTAAGTGGTT	C	TCGCTTCTCCTTGTTCCTGT	0.933
mttB	346	116	CGC->UGC	Arg->Cys	TCCTCCATTTAAGTGGTTCT	C	GCTTCTCCTTGTTCCTGTTC	0.999
mttB	373	125	CUU->UUU	Leu->Phe	CCTTGTTCCTGTTCCTAACC	C	TTTCCCGGGTAGTTCCCAAT	0.925
mttB	379	127	CGG->UGG	Arg->Trp	TCCTGTTCCTAACCCTTTCC	C	GGGTAGTTCCCAATGTTTGG	0.997
mttB	407	136	CCA->CUA	Pro->Leu	TCCCAATGTTTGGCACTTTC	C	ATACTTCATGGGTGCAACAT	0.999
mttB	472	158	CAU->UAU	His->Tyr	TACAACCTAAGATCTATGAC	C	ATATTATGTTAACTGTTCGT	0.997
mttB	497	166	UCG->UUG	Ser->Leu	TATGTTAACTGTTCGTATTT	C	GTTCATTCCATCGGTATGCT	0.994
mttB	505	169	CCA->UCA	Pro->Ser	CTGTTCGTATTTCGTTCATT	C	CATCGGTATGCTCCCAGGTA	0.995
mttB	541	181	CGU->UGU	Arg->Cys	AGGTACCTGTAATTGTGATC	C	GTTTGCCAGAATCAAGGGCT	0.998
mttB	548	183	CCA->CUA	Pro->Leu	TGTAATTGTGATCCGTTTGC	C	AGAATCAAGGGCTCTTTCTG	0.999
mttB	554	185	UCA->UUA	Ser->Leu	TGTGATCCGTTTGCCAGAAT	C	AAGGGCTCTTTCTGTGGAAA	0.979
mttB	578	193	UCC->UUC	Ser->Phe	GGCTCTTTCTGTGGAAACCT	C	CACGAACAATCGTCGTTTTT	0.996
mttB	610	204	CCG->UCG	Pro->Ser	GTCGTTTTTTGATGGTTTTT	C	CGCTTCTCACAGCTGCTCTT	0.997
mttB	616	206	CUC->UUC	Leu->Phe	TTTTGATGGTTTTTCCGCTT	C	TCACAGCTGCTCTTTCCACA	0.971
mttB	660	220	AUC->AUU	Ile->Ile	CCGGATATCTGGTGCCAAAT	C	GTCGCCCGTTTCCTTATTTC	0.997
mttB	667	223	CGU->UGU	Arg->Cys	TCTGGTGCCAAATCGTCGCC	C	GTTTCCTTATTTCTTCGATA	0.99
mttB	683	228	UCG->UUG	Ser->Leu	CGCCCGTTTCCTTATTTCTT	C	GATAATAGAGTTGGCTATCT	0.998
mttB	704	235	UCU->UUU	Ser->Phe	GATAATAGAGTTGGCTATCT	C	TGTGGCATCGATTGTACAAG	1
mttB	713	238	UCG->UUG	Ser->Leu	GTTGGCTATCTCTGTGGCAT	C	GATTGTACAAGTTCGTGAAG	0.998
nad1	215	72	UCC->UUC	Ser->Phe	ACCAAGTAGTGCTAATTTCT	C	CCTTTTTAGAATGGCTCCAG	1
nad1	265	89	CGG->UGG	Arg->Trp	TTATGTTAAGTCTGGTCGCT	C	GGGCCGTTGTACCTTTTGAT	0.999
nad1	307	103	CCG->UUG	Pro->Leu	ATGGTATGGTATTGTCAGAT	C	CGAACATAGGGCTACTTTAT	0.995
nad1	308	103	CCG->UUG	Pro->Leu	TGGTATGGTATTGTCAGATC	C	GAACATAGGGCTACTTTATT	1
nad1	376	126	CGG->UGG	Arg->Trp	ATGGAATTATTATAGCAGGT	C	GGTCTAGTAATTCGAAATAT	0.999
nad1	436	146	CCU->UCU	Pro->Ser	GATCTGCAGCTCAAATGGTC	C	CTTATGAAGTTTCTATTGGT	0.995
nad1	490	164	CCC->UCU	Pro->Ser	CTGTACTAATATGTGTAGGT	C	CCCGTAATTCGAGTGAGATT	0.997
nad1	492	164	CCC->UCU	Pro->Ser	GTACTAATATGTGTAGGTCC	C	CGTAATTCGAGTGAGATTGT	0.989
nad1	493	165	CGU->UGU	Arg->Cys	TACTAATATGTGTAGGTCCC	C	GTAATTCGAGTGAGATTGTC	0.995
nad1	500	167	UCG->UUG	Ser->Leu	ATGTGTAGGTCCCCGTAATT	C	GAGTGAGATTGTCATGGCGC	1
nad1	536	179	UCC->UUU	Ser->Phe	GGCGCAAAAGCAGATATGGT	C	CGGTATTCCCTTGTTCCCTG	0.997
nad1	537	179	UCC->UUU	Ser->Phe	GCGCAAAAGCAGATATGGTC	C	GGTATTCCCTTGTTCCCTGT	0.993
nad1	573	191	UUC->UUU	Phe->Phe	CCTGTATTGGTTATGTTCTT	C	ATTTCTTGTCTAGCAGAAAC	0.999
nad1	635	212	UCA->UUA	Ser->Leu	CCCAGAAGCGGAAGCTGAAT	C	AGTTGCAGGCTATAATGTAG	0.999
nad1	674	225	UCU->UUU	Ser->Phe	AGAATATTCTTCAATGGGGT	C	TGCTCTTTCTTTTTTGGGAG	1
nad1	683	228	UCU->UUU	Ser->Phe	TTCAATGGGGTCTGCTCTTT	C	TTTTTTGGGAGAGTATGCCA	0.999
nad1	725	242	CCA->CUA	Pro->Leu	TATGATCTTAATGAGTGGTC	C	ATGCACATTGCTCTCTCCAG	0.998
nad1	740	247	UCU->UUU	Ser->Phe	TGGTCCATGCACATTGCTCT	C	TCCAGGAGGTTGGCCGCCTA	0.999
nad1	743	248	CCA->CUA	Pro->Leu	TCCATGCACATTGCTCTCTC	C	AGGAGGTTGGCCGCCTATCC	0.998
nad1	755	252	CCG->CUG	Pro->Leu	GCTCTCTCCAGGAGGTTGGC	C	GCCTATCCTAGATCTTCCCA	0.995
nad1	802	268	CGG->UGG	Arg->Trp	AGAAGATCCCGGGCTCGATC	C	GGTTTAGTATCAAGGTGATT	1
nad1	823	275	CUU->UUU	Leu->Phe	GGTTTAGTATCAAGGTGATT	C	TTTTTCTCTTTCTATATATA	0.963
nad1	898	300	CGG->UGG	Arg->Trp	ATCAATTAATGGGACTTGGC	C	GGAAAGTGTTCTTGCCTCTA	0.999
nad1	928	310	CGG->UGG	Arg->Trp	TCTTGCCTCTATCATTAGCT	C	GGGTAGTCGCCGTTTCTGGT	0.997
nad2	26	9	UCC->UUC	Ser->Phe	CAATCTTTTTTTAGCGGTTT	C	CCCAGAGATCTTTATCATTA	0.996
nad2	223	75	CUU->UUU	Leu->Phe	CCCATTTATTCTGGAATAAT	C	TTTTTAGGAGGGACAATTTT	0.997
nad2	308	103	UCU->UUU	Ser->Phe	CATTTCGATGTGTTTCGATT	C	TTCCGAACAAGAGAGGTTTG	0.997
nad2	311	104	UCC->UUC	Ser->Phe	TTCGATGTGTTTCGATTCTT	C	CGAACAAGAGAGGTTTGATG	0.999
nad2	335	112	UCU->UUU	Ser->Phe	ACAAGAGAGGTTTGATGCTT	C	TGAATCCATTGTATTAATTC	1
nad2	341	114	UCC->UUC	Ser->Phe	GAGGTTTGATGCTTCTGAAT	C	CATTGTATTAATTCCACTTC	0.999
nad2	356	119	CCA->CUA	Pro->Leu	TGAATCCATTGTATTAATTC	C	ACTTCCTACTCGCAGTATGC	0.996
nad2	361	121	CCU->UCU	Pro->Ser	CCATTGTATTAATTCCACTT	C	CTACTCGCAGTATGCTCTTT	0.999
nad2	367	123	CGC->UGC	Arg->Cys	TATTAATTCCACTTCCTACT	C	GCAGTATGCTCTTTATGATC	0.989
nad2	394	132	CAU->UAU	His->Tyr	TGCTCTTTATGATCTCGGCT	C	ATGATTCAATTGCCATGTAT	0.997
nad2	401	134	UCA->UUA	Ser->Leu	TATGATCTCGGCTCATGATT	C	AATTGCCATGTATTTAGCTA	0.995
nad2	428	143	CCU->CUU	Pro->Leu	CATGTATTTAGCTATTGAGC	C	TCAAAGTTTATGTTTTTATG	0.999
nad2	497	166	UCG->UUG	Ser->Leu	ATTTTCCACGGAAGCCGGCT	C	GAAATATTTGATCTTAGGTG	0.999
nad2	662	221	UCU->UUU	Ser->Phe	TATTTTTATGGGGATTCTAT	C	TATCGCTGTAGGATCCCTAT	0.999
nad2	677	226	UCC->UUC	Ser->Phe	TCTATCTATCGCTGTAGGAT	C	CCTATTCAAGATCACTGCAG	0.997
nad2	788	263	UCU->UUU	Ser->Phe	TGCGCCTAAAATATCTATTT	C	TGCTAATATTTCACGTGTTT	0.999
nad2	800	267	UCA->UUA	Ser->Leu	ATCTATTTCTGCTAATATTT	C	ACGTGTTTCTATTTATGGTT	0.966
nad2	809	270	UCU->UUU	Ser->Phe	TGCTAATATTTCACGTGTTT	C	TATTTATGGTTCCTATGGAG	0.998
nad2	928	310	CAU->UAU	His->Tyr	AAGTCAAAAGACTTCTAGCT	C	ATAGTTCAATTGGACATGTA	0.996
nad2	958	320	CGU->UGU	Arg->Cys	TTGGACATGTAGGTTATATT	C	GTACTGGTTTCTCATGTGGA	1
nad2	962	321	ACU->AUU	Thr->Ile	ACATGTAGGTTATATTCGTA	C	TGGTTTCTCATGTGGAACCA	0.997
nad2	1028	343	UCA->UUA	Ser->Leu	TGGTATCTTTATTTATGCAT	C	AATGACGATAGATGCATTCG	0.999
nad2	1058	353	UCA->UUA	Ser->Leu	AGATGCATTCGCCATAGTTT	C	AGCATTACGGCAAACCCGTG	0.997
nad2	1127	376	UCG->UUG	Ser->Leu	AGCCAAAACGAATCCTATTT	C	GGCTATTACCTTCTCCATTA	0.999
nad2	1246	416	CCA->UCA	Pro->Ser	GTGGGGCTTACTTCCTAGCC	C	CAGTGGGAGTAGTGACTAGC	0.995
nad2	1276	426	CGU->UGU	Arg->Cys	TAGTGACTAGCGTTATAGGT	C	GTTTTTATTATATACGCTTA	1
nad2	1298	433	GCG->GUG	Ala->Val	TTTTTATTATATACGCTTAG	C	GAAAAGAATGTTTTTTGATA	1
nad2	1400	467	UCA->UUA	Ser->Leu	GACTTCCTCTTTCATTACTT	C	ATTCTTTCCATATCCCTCTC	0.964
nad2	1408	470	CCA->UUA	Pro->Leu	CTTTCATTACTTCATTCTTT	C	CATATCCCTCTCCTTTGTTC	0.976
nad2	1409	470	CCA->UUA	Pro->Leu	TTTCATTACTTCATTCTTTC	C	ATATCCCTCTCCTTTGTTCT	0.991
nad2	1416	472	CCC->CCU	Pro->Pro	ACTTCATTCTTTCCATATCC	C	TCTCCTTTGTTCTCAGTTAC	0.976
nad2	1457	486	UCA->UUA	Ser->Leu	TCATCAAATGGCACTCAGTT	C	ATATCTTTAAGTTCGATCAT	1
nad3	5	2	UCA->UUA	Ser->Leu	CAAGTGGGCTGTGGTGATGT	C	AGAATTTGCACCTATTTGTA	0.998
nad3	44	15	CCG->CUG	Pro->Leu	TATCTATTTAGTGATCAGTC	C	GCTAGTTTCTTTGATCCCAC	1
nad3	62	21	CCA->CUA	Pro->Leu	TCCGCTAGTTTCTTTGATCC	C	ACTCGGTGTTCCCTTTCCAT	0.988
nad3	75	25	CCC->CCU	Pro->Pro	TTGATCCCACTCGGTGTTCC	C	TTTCCATTTGCTTCCAATAG	0.995
nad3	80	27	CCA->CUA	Pro->Leu	CCCACTCGGTGTTCCCTTTC	C	ATTTGCTTCCAATAGTTCGA	0.999
nad3	146	49	UCC->UUC	Ser->Phe	CGAATGTGGTTTCGATCCTT	C	CGGTGATGCCAGAAGTCGTT	1
nad3	208	70	CCU->UUU	Pro->Phe	TTTCAATTTTATTTATTATC	C	CTGATCCGGAAGTAACCTTT	0.998
nad3	209	70	CCU->UUU	Pro->Phe	TTCAATTTTATTTATTATCC	C	TGATCCGGAAGTAACCTTTT	0.996
nad3	215	72	CCG->CUG	Pro->Leu	TTTATTTATTATCCCTGATC	C	GGAAGTAACCTTTTCCTTTC	0.992
nad3	230	77	UCC->UUC	Ser->Phe	TGATCCGGAAGTAACCTTTT	C	CTTTCCTTGGGCAGTACCTC	0.999
nad3	247	83	CCU->UCU	Pro->Ser	TTTCCTTTCCTTGGGCAGTA	C	CTCCCAACAAGATTGATCCG	0.992
nad3	251	84	CCC->CUC	Pro->Leu	CTTTCCTTGGGCAGTACCTC	C	CAACAAGATTGATCCGTTTG	0.998
nad3	266	89	CCG->CUG	Pro->Leu	ACCTCCCAACAAGATTGATC	C	GTTTGGATCTTGGTCCATGA	1
nad3	275	92	UCU->UUU	Ser->Phe	CAAGATTGATCCGTTTGGAT	C	TTGGTCCATGATGGCCTTTT	0.998
nad3	317	106	UCU->UUU	Ser->Phe	ATTGATTTTGACGATTGGAT	C	TCTCTATGAATGGAAAAGGG	1
nad3	344	115	UCG->UUG	Ser->Leu	TGAATGGAAAAGGGGTGCTT	C	GGATCGGGAATAACCACTAG	0.995
nad3	349	117	CGG->UGG	Arg->Trp	GGAAAAGGGGTGCTTCGGAT	C	GGGAATAACCACTAGTGATA	0.997
nad4	29	10	UCC->UUU	Ser->Phe	ACATTTCTGTGAATGCTATT	C	CGATCTAAGTGGTCTTATTC	1
nad4	30	10	UCC->UUU	Ser->Phe	CATTTCTGTGAATGCTATTC	C	GATCTAAGTGGTCTTATTCT	0.968
nad4	74	25	ACU->AUU	Thr->Ile	TCCCGTGCTAGGAAGCATTA	C	TCCTCTTTTCATTCCAAATT	0.997
nad4	77	26	CCU->CUU	Pro->Leu	CGTGCTAGGAAGCATTACTC	C	TCTTTTCATTCCAAATTCAA	0.999
nad4	107	36	CCG->CUG	Pro->Leu	TCCAAATTCAAGAATACGAC	C	GATACGATTGATTGGTCTGT	0.999
nad4	158	53	CCU->CUU	Pro->Leu	TATTACTTTTTTGTATTCCC	C	TGTTCTTCGGATACAATTCG	0.998
nad4	166	56	CGG->UGG	Arg->Trp	TTTTGTATTCCCCTGTTCTT	C	GGATACAATTCGATCCTTCT	0.994
nad4	197	66	UCU->UUU	Ser->Phe	CGATCCTTCTACGGCCAAAT	C	TCAATTTGTGGAAAGCCTTC	0.998
nad4	362	121	ACA->AUA	Thr->Ile	TTATGGGAAAGAGTATATTA	C	AGCATCTCTAATTCGTGAAT	0.999
nad4	368	123	UCU->UUU	Ser->Phe	GAAAGAGTATATTACAGCAT	C	TCTAATTCGTGAATTTCTAA	0.996
nad4	376	126	CGU->UGU	Arg->Cys	ATATTACAGCATCTCTAATT	C	GTGAATTTCTAATGATCGCC	0.995
nad4	403	135	CGC->UGC	Arg->Cys	TTCTAATGATCGCCGTGTTC	C	GCATGCTGGATCTTCTACTA	1
nad4	433	145	CUU->UUU	Leu->Phe	ATCTTCTACTATTCTATGTT	C	TTCCCGAAAGCGTGCCAATC	0.999
nad4	436	146	CCC->UUC	Pro->Phe	TTCTACTATTCTATGTTCTT	C	CCGAAAGCGTGCCAATCCCT	0.999
nad4	437	146	CCC->UUC	Pro->Phe	TCTACTATTCTATGTTCTTC	C	CGAAAGCGTGCCAATCCCTA	0.992
nad4	449	150	CCA->CUA	Pro->Leu	TGTTCTTCCCGAAAGCGTGC	C	AATCCCTATGTTCATTATTA	0.995
nad4	1307	436	GCG->GUG	Ala->Val	CCTTTGGCTATATAATCGTG	C	GGTTTCTGGGAATTTAAAAC	0.992
nad4	1355	452	CCA->CUA	Pro->Leu	CCTCCATAAATTCTCCGATC	C	AAATGGCAGAGAAGTTTCCA	0.995
nad4	1373	458	UCC->UUC	Ser->Phe	TCCAAATGGCAGAGAAGTTT	C	CATATTTATACCTTTTCTTG	0.999
nad4	1417	473	CAC->UAC	His->Tyr	GAGTTGTTTGGATGGGTGTT	C	ACCCCAAAGTGTTCCCGGAC	0.999
nad4	1433	478	CCG->CUG	Pro->Leu	TGTTCACCCCAAAGTGTTCC	C	GGACCGCATGCATACATCCG	0.999
nad4	1438	480	CGC->UGC	Arg->Cys	ACCCCAAAGTGTTCCCGGAC	C	GCATGCATACATCCGTAAGT	0.991
nad4L	41	14	UCU->UUU	Ser->Phe	CACATTTTCTATGATCATCT	C	TATTTCAGGTATTCGGGGAA	0.999
nad4L	47	16	UCA->UUA	Ser->Leu	TTCTATGATCATCTCTATTT	C	AGGTATTCGGGGAATCCTCC	0.998
nad4L	55	19	CGG->UGG	Arg->Trp	TCATCTCTATTTCAGGTATT	C	GGGGAATCCTCCTTAATAGA	0.992
nad4L	86	29	CCU->CUU	Pro->Leu	CCTTAATAGACGAAATATTC	C	TATTATGTCAATGCCAATTG	0.982
nad4L	95	32	UCA->UUA	Ser->Leu	ACGAAATATTCCTATTATGT	C	AATGCCAATTGAATCAATGT	1
nad4L	100	34	CCA->UCA	Pro->Ser	ATATTCCTATTATGTCAATG	C	CAATTGAATCAATGTTATTA	1
nad4L	110	37	UCA->UUA	Ser->Leu	TATGTCAATGCCAATTGAAT	C	AATGTTATTAGCTGTGAATT	0.999
nad4L	131	44	UCG->UUG	Ser->Leu	AATGTTATTAGCTGTGAATT	C	GAACTTTTTGGTATTTTCCG	1
nad4L	158	53	UCG->UUG	Ser->Leu	TTTGGTATTTTCCGTTTCTT	C	GGATGATATGATGGGTCAAT	1
nad4L	179	60	UCA->UUA	Ser->Leu	GGATGATATGATGGGTCAAT	C	ATTTGCTTCATTGGTTCCAA	1
nad4L	188	63	UCA->UUA	Ser->Leu	GATGGGTCAATCATTTGCTT	C	ATTGGTTCCAACGGTGGCAG	0.999
nad4L	197	66	CCA->CUA	Pro->Leu	ATCATTTGCTTCATTGGTTC	C	AACGGTGGCAGCTGCGGAAT	0.999
nad4L	281	94	UCU->UUU	Ser->Phe	AGGGACTATTGCTGTAGAAT	C	TATTAATAGCATTCAAGGTT	0.999
nad5	155	52	CCG->CUG	Pro->Leu	TGCTTTTTATGAAGTCGCAC	C	GGGAGCTAGTGCTTGCTATC	1
nad5	242	81	CCG->CUG	Pro->Leu	GGGCTTCTTGTTCGATAGCC	C	GACCGTAGTGATGTTAATTG	1
nad5	272	91	UCC->UUC	Ser->Phe	GATGTTAATTGTGGTTACAT	C	CATAAGTAGCTTGGTCCATC	0.999
nad5	358	120	CCU->UUU	Pro->Phe	TTATGTGTTATTTATCCATT	C	CTACTTTTTTTATGCCAATG	0.994
nad5	359	120	CCU->UUU	Pro->Phe	TATGTGTTATTTATCCATTC	C	TACTTTTTTTATGCCAATGT	0.999
nad5	374	125	CCA->CUA	Pro->Leu	CATTCCTACTTTTTTTATGC	C	AATGTTGGTGACTGGAGATA	0.996
nad5	398	133	UCU->UUU	Ser->Phe	GTTGGTGACTGGAGATAACT	C	TCTTCAATTATTCCTGGGAT	1
nad5	506	169	CCU->CUU	Pro->Leu	AGCAGCTATAAAAGCTATGC	C	TGTCAATCGAGTAGGTGATT	1
nad5	539	180	CCU->CUU	Pro->Leu	AGGTGATTTTGGATTAGCTC	C	TGGGATTTCGGGTTGTTTTA	0.999
nad5	548	183	UCG->UUG	Ser->Leu	TGGATTAGCTCCTGGGATTT	C	GGGTTGTTTTACTCTCTTTC	0.999
nad5	608	203	GCC->GUC	Ala->Val	CATTTTTGCTTGTGCTAGTG	C	CCCCAGAAATTCTTGGATTT	0.988
nad5	629	210	UCU->UUU	Ser->Phe	CCCCAGAAATTCTTGGATTT	C	TCGCAATATGAGATTGAATG	0.999
nad5	631	211	CGC->UGC	Arg->Cys	CCAGAAATTCTTGGATTTCT	C	GCAATATGAGATTGAATGCC	0.996
nad5	676	226	CUU->UUU	Leu->Phe	CTCTTATTTGTATTTTACTT	C	TTATTGGTGCTGTTGGGAAA	1
nad5	713	238	UCG->UUG	Ser->Leu	GAAATCTGCACAGATAGGAT	C	GCATACTTGGTCACCCGATG	0.999
nad5	725	242	UCA->UUA	Ser->Leu	GATAGGATCGCATACTTGGT	C	ACCCGATGCTATGGAGGGTC	1
nad5	835	279	CCA->UCA	Pro->Ser	GCTCCCCTTTATTTGAATAC	C	CACCTACGGCTTTGATTGTT	1
nad5	1310	437	UCA->UUA	Ser->Leu	TTCTTATTACTCTTTTCGTT	C	ACTTTTTCTAACATTTCTAG	0.999
nad5	1490	497	CCC->CUC	Pro->Leu	CAATTTTTGGGCCAATTCCC	C	CTTCGTACTACCAAAAAATG	0.999
nad5	1550	517	ACC->AUC	Thr->Ile	GTTTGCTGCTCCAACCATTA	C	CAAACTAATACCTATTCCGT	0.995
nad5	1568	523	CCG->CUG	Pro->Leu	TACCAAACTAATACCTATTC	C	GTTTAGTACTTCAGGTGCTT	1
nad5	1580	527	UCA->UUA	Ser->Leu	ACCTATTCCGTTTAGTACTT	C	AGGTGCTTCTGTTGCGTATA	0.998
nad5	1589	530	UCU->UUU	Ser->Phe	GTTTAGTACTTCAGGTGCTT	C	TGTTGCGTATAATGTAAATC	0.985
nad5	1610	537	CCC->CUC	Pro->Leu	TGTTGCGTATAATGTAAATC	C	CGTAGCGGATCAATTCCAAC	0.999
nad5	1916	639	UCU->UUU	Ser->Phe	AACTCTATTTGTGACCTTTT	C	TCGTATGTGGGACTCTCTAT	0.999
nad5	1918	640	CGU->UGU	Arg->Cys	CTCTATTTGTGACCTTTTCT	C	GTATGTGGGACTCTCTATCT	0.999
nad5	1958	653	UCG->UUG	Ser->Leu	TTCTTGGGTAGATAATCGAT	C	GTCTTTCATTTGGATAGTGA	0.991
nad6	26	9	CCU->CUU	Pro->Leu	ACTTTCTGTTTTGTCAAGCC	C	TGCTTTGGTCTCTGGTTTGA	0.999
nad6	83	28	UCG->UUG	Ser->Leu	AAATCCGGTACATTCCGTTT	C	GTTTCCCATCCCAGTCTTTC	0.998
nad6	88	30	CCC->UUC	Pro->Phe	CGGTACATTCCGTTTCGTTT	C	CCATCCCAGTCTTTCGCGAC	0.981
nad6	89	30	CCC->UUC	Pro->Phe	GGTACATTCCGTTTCGTTTC	C	CATCCCAGTCTTTCGCGACA	0.996
nad6	95	32	CCA->CUA	Pro->Leu	TTCCGTTTCGTTTCCCATCC	C	AGTCTTTCGCGACACTTCAG	0.99
nad6	103	35	CGC->UGC	Arg->Cys	CGTTTCCCATCCCAGTCTTT	C	GCGACACTTCAGGTTTACTT	0.962
nad6	161	54	CCA->CUA	Pro->Leu	CTTCTTCGCTATGATCTTCC	C	AGTAGTTCATATAGGAGCTA	1
nad6	169	57	CAU->UAU	His->Tyr	CTATGATCTTCCCAGTAGTT	C	ATATAGGAGCTATAGCCGTT	1
nad6	191	64	UCA->UUA	Ser->Leu	TATAGGAGCTATAGCCGTTT	C	ATTCCTATTCGTTGTTATGA	0.999
nad6	446	149	UCC->UUC	Ser->Phe	TTTACTTTATACCTACTATT	C	CGTCTGGTTTTTGGTTCCTA	0.999
nad6	463	155	CCU->UCU	Pro->Ser	ATTCCGTCTGGTTTTTGGTT	C	CTAGTCTTATTTTATTAGTA	0.992
nad6	569	190	UCU->UUU	Ser->Phe	CCGACGAAATGCTATTGATT	C	TAGGAGGACTATAATGAGGA	1
nad7	38	13	UCG->UUG	Ser->Leu	GCAAATAAAAAATTTCACTT	C	GAATTTCGGACCTCAACATC	0.995
nad7	45	15	UUC->UUU	Phe->Phe	AAAAATTTCACTTCGAATTT	C	GGACCTCAACATCCTGCTGC	0.997
nad7	77	26	UCA->UUA	Ser->Leu	TCCTGCTGCTCATGGTGTTT	C	ACGATCAGTATTGGAAATGA	0.991
nad7	83	28	UCA->UUA	Ser->Leu	TGCTCATGGTGTTTCACGAT	C	AGTATTGGAAATGAACGGAG	1
nad7	137	46	UCA->UUA	Ser->Leu	TGCGGAACCACATATTGGAT	C	ACTCCATAGAGGGACTGAGA	0.999
nad7	200	67	UCU->UUU	Ser->Phe	TCTTCAAGCTTTACCTTATT	C	TGATCGTTCAGACTATGTTT	0.995
nad7	209	70	UCA->UUA	Ser->Leu	TTTACCTTATTCTGATCGTT	C	AGACTATGTTTCTACGATGG	0.989
nad7	244	82	CAU->UAU	His->Tyr	CGATGGCCCAAGAACACGCT	C	ATTCTTCAGCCGTAGAGAGA	0.999
nad7	251	84	UCA->UUA	Ser->Leu	CCAAGAACACGCTCATTCTT	C	AGCCGTAGAGAGACTTTTGA	0.993
nad7	316	106	CGU->UGU	Arg->Cys	AATATATACGAGTGTTATTC	C	GTGAAATAACTCGAATTTCA	0.997
nad7	335	112	UCA->UUA	Ser->Leu	CCGTGAAATAACTCGAATTT	C	AAATCATTCACTTGCTTTAA	0.999
nad7	344	115	UCA->UUA	Ser->Leu	AACTCGAATTTCAAATCATT	C	ACTTGCTTTAACTACTCATG	0.999
nad7	383	128	UCA->UUA	Ser->Leu	TGCTATGGATGTGGGAGCAT	C	AACTCCGTTCCTGTGGGCTT	1
nad7	533	178	UCC->UUC	Ser->Phe	ATGTCGAGATATTGATTCCT	C	CACACAACAATTTTCTTCTC	0.992
nad7	578	193	UCA->UUA	Ser->Leu	CGACGAATTAGAAGAGATGT	C	AACCGGCAACCGTATCTGGA	1
nad7	679	227	CCA->UCA	Pro->Ser	GTGGTGTAATGTTAAGAGGT	C	CAGGGGTATGCTGGGATTCG	0.987
nad7	698	233	UCG->UUG	Ser->Leu	TCCAGGGGTATGCTGGGATT	C	GCGAAGAGCAGCACCTTACG	1
nad7	724	242	CAU->UAU	His->Tyr	GAGCAGCACCTTACGATGTT	C	ATGACCAATCGGATCCTGAC	1
nad7	734	245	UCG->UUG	Ser->Leu	TTACGATGTTCATGACCAAT	C	GGATCCTGACGTACCAGTAG	1
nad7	739	247	CCU->UUU	Pro->Phe	ATGTTCATGACCAATCGGAT	C	CTGACGTACCAGTAGGTACC	0.999
nad7	740	247	CCU->UUU	Pro->Phe	TGTTCATGACCAATCGGATC	C	TGACGTACCAGTAGGTACCA	0.999
nad7	769	257	CGC->UGC	Arg->Cys	CAGTAGGTACCAGAGGAGAT	C	GCTATGATCGTTACTGTATT	1
nad7	926	309	UCA->UUA	Ser->Leu	GAAATTATCCATGGAATCCT	C	AATTCACCATTTCGAACTTT	0.994
nad7	973	325	CCU->UCU	Pro->Ser	AAGGTTTTTCCGTACCAGCT	C	CTTCTACCTATACCGCAGTT	0.999
nad7	1050	350	CCC->CCU	Pro->Pro	AGTAATGGAAGCAATCGTCC	C	TACCGTCGTAAAATAAGAGC	0.966
nad7	1057	353	CGU->UGU	Arg->Cys	GAAGCAATCGTCCCTACCGT	C	GTAAAATAAGAGCACCTGGC	0.998
nad7	1079	360	UCU->UUU	Ser->Phe	TAAAATAAGAGCACCTGGCT	C	TGCCCATTTACAAGGACTCG	0.999
nad7	1103	368	UCU->UUU	Ser->Phe	CCATTTACAAGGACTCGATT	C	TATGTCCAAACATCACATGC	1
nad7	1124	375	CCA->CUA	Pro->Leu	TATGTCCAAACATCACATGC	C	AGCAGATGTGGTCACCATCA	1
nad7	1137	379	GUC->GUU	Val->Val	CACATGCCAGCAGATGTGGT	C	ACCATCATAGGTACTCAAGA	0.941
nad7	1166	389	UCU->UUU	Ser->Phe	AGGTACTCAAGATATTGTGT	C	TGGAGAGGTGGATAGATAGG	1
nad9	92	31	UCU->UUU	Ser->Phe	ATCGGAACATGGGAATAGAT	C	TGATACCAATACGGACTATC	0.996
nad9	113	38	CCA->CUA	Pro->Leu	TGATACCAATACGGACTATC	C	ATTTCCATTGTTGTGCTTTC	0.997
nad9	167	56	UCG->UUG	Ser->Leu	CTATACAAGGGTTCAAGTTT	C	GATCGATATTTGCGGAGTTG	0.998
nad9	190	64	CAU->UAU	His->Tyr	TCGATATTTGCGGAGTTGAT	C	ATCCCTCTCGAAAACTAAGA	0.999
nad9	298	100	CCG->UCG	Pro->Ser	ACGAAGTAACACGAATATCT	C	CGGTAGTCAGTCTATTTCCA	0.996
nad9	328	110	CGG->UGG	Arg->Trp	GTCTATTTCCATCAGCCGGC	C	GGTGGGAGCGAGAAGTTTGG	1
nad9	368	123	UCC->UUC	Ser->Phe	GGATATGTTTGGTGTTTCTT	C	CATCAATCATCCGGATCTAC	1
nad9	398	133	UCA->UUA	Ser->Leu	TCCGGATCTACGCCGTATAT	C	AACAGATTATGGTTTCGAGG	0.998
nad9	439	147	CUU->UUU	Leu->Phe	GTCATCCATTACGAAAAGAC	C	TTCCTCTGAGTGGATATGTG	0.998
nad9	539	180	UCU->UUU	Ser->Phe	AGAATTTCGCTATTTCGATT	C	TGCTAGTCCTTGGGAACAGC	1
rpl10	101	34	UCG->UUG	Ser->Leu	CTCATTCCATTCCAGTGGCT	C	GACCAGTAACCAATGGCGAA	0.995
rpl10	134	45	CCA->CUA	Pro->Leu	ATGGCGAAAACTAAAAAATC	C	ATGGTTTCCCGGTAGAACCC	0.966
rpl10	239	80	UCG->UUG	Ser->Leu	TGCAGGTCCCACTTGTATAT	C	GTATTTGGCCGAAGAAGCAT	0.994
rpl10	314	105	UCA->UUA	Ser->Leu	CATGGACCAAGATCTGCTTT	C	ATTATATGGGCAATACCGAT	0.979
rpl16	6	2	CUC->CUU	Leu->Leu	ACCAGAAAATCGATTATGCT	C	CTGCGGAAGTATCTACTCGT	0.992
rpl16	183	61	GGC->GGU	Gly->Gly	CTTGGTTTTGGAAGATATGG	C	ACTAAAAGTTGTAGAGCTGG	0.935
rpl16	185	62	ACU->AUU	Thr->Ile	TGGTTTTGGAAGATATGGCA	C	TAAAAGTTGTAGAGCTGGTC	1
rpl16	313	105	CUC->UUC	Leu->Phe	GTAAGATATGGGTAAGAGTT	C	TCGCAGATCTCCCTATTACC	0.995
rpl16	482	161	CCA->CUA	Pro->Leu	TACATTAGCGGCGCATAAAC	C	ATGTTCGTCAACCAAGTTTG	0.997
rpl16	488	163	UCG->UUG	Ser->Leu	AGCGGCGCATAAACCATGTT	C	GTCAACCAAGTTTGTTCAGT	0.992
rpl2	215	72	CCA->CUA	Pro->Leu	TCGTTCTTCTCGAATCGCTC	C	AGTACGATGGATCGAGGGGG	0.999
rpl2	517	173	CUC->UUC	Leu->Phe	AGGACGTTTTCTTCTCTGCC	C	TCTCCTCTCCAAAGGCCAAG	0.962
rpl5	35	12	UCA->UUA	Ser->Leu	TTTTCATTACGAAGATGTAT	C	ACGTCAGGATCCGTTGCTCA	0.99
rpl5	47	16	CCG->CUG	Pro->Leu	AGATGTATCACGTCAGGATC	C	GTTGCTCAAACCGAATCACG	0.998
rpl5	59	20	CCG->CUG	Pro->Leu	TCAGGATCCGTTGCTCAAAC	C	GAATCACGCCAACGTTATGG	0.998
rpl5	64	22	CAC->UAC	His->Tyr	ATCCGTTGCTCAAACCGAAT	C	ACGCCAACGTTATGGAAGTT	0.94
rpl5	92	31	UCG->UUG	Ser->Leu	CGTTATGGAAGTTCCTGGAT	C	GTGTAAAATAAGAGTAGTAC	0.999
rpl5	169	57	CCG->UCG	Pro->Ser	GAAAATTGGCTATGGAGATT	C	CGCGCGGTCAGAAATTAATA	0.981
rpl5	172	58	CGC->UGC	Arg->Cys	AATTGGCTATGGAGATTCCG	C	GCGGTCAGAAATTAATACAG	0.999
rpl5	518	173	CCA->CUA	Pro->Leu	CACACAAGATGAGACTTTAC	C	ACCGTGGAGCGGCTTTTTGC	0.994
rpl5	521	174	CCG->CUG	Pro->Leu	ACAAGATGAGACTTTACCAC	C	GTGGAGCGGCTTTTTGCAAA	0.999
rps1	158	53	CCU->CUU	Pro->Leu	AATTTGTATGCAAGATGAGC	C	TACAGGAGTGCCAATCAACC	0.996
rps1	209	70	UCC->UUC	Ser->Phe	GTTTGAGAATAAGGTGGGAT	C	CCTGGATCTAGTGGCCGGTG	0.978
rps12	71	24	UCG->UUG	Ser->Leu	CACGGACCGTACTCGAGCTT	C	GGATCAATGTCCCCAGAAGC	1
rps12	100	34	CGC->UGC	Arg->Cys	GTCCCCAGAAGCAAGGAGTA	C	GCCCGCGTGTTTCAACGAGA	0.999
rps12	104	35	CCG->CUG	Pro->Leu	CCAGAAGCAAGGAGTACGCC	C	GCGTGTTTCAACGAGAACAC	1
rps12	196	66	CAC->UAC	His->Tyr	ATCGACATGATATATTTGCT	C	ACATTCCAGGCGAAGGTCAT	0.999
rps12	221	74	UCG->UUG	Ser->Leu	TCCAGGCGAAGGTCATAATT	C	GCAGGAGCATTCTATGGTCT	0.999
rps12	269	90	UCG->UUG	Ser->Leu	AGGGGGTAGAGTGAAAGATT	C	GCCAGGTGTGAAATCCCATT	0.988
rps12	284	95	UCC->UUC	Ser->Phe	AGATTCGCCAGGTGTGAAAT	C	CCATTGTATTCGAGGAGTCA	1
rps13	5	2	UCA->UUA	Ser->Leu	AAAGGAAGGATCAAGAATGT	C	ATATATTTCAGGAGCTAAAT	0.986
rps13	26	9	UCA->UUA	Ser->Leu	ATATATTTCAGGAGCTAAAT	C	AGTTGCCAATAAACAAGTAA	0.999
rps13	56	19	UCA->UUA	Ser->Leu	TAAACAAGTAAGAATTGCCT	C	AACAAAAATTGATGGAATTG	0.987
rps13	100	34	CGU->UGU	Arg->Cys	CTAAAAAAGCCATTCAGATT	C	GTTATCAATTAGGTATCAGT	0.991
rps13	287	96	UCG->UUG	Ser->Leu	AATTCGTCATCAAGATGGAT	C	GCCCTTACGCGGTCAACGAA	0.999
rps14	271	91	CCU->UCU	Pro->Ser	GTGGATTAGCATCTCGAGGT	C	CTTTGATGGGCATAAAGAAA	0.968
rps19	116	39	UCG->UUG	Ser->Leu	GTCACGTAGATCTTCTATTT	C	GCCGGAATTCGTTGATTGCT	0.981
rps19	138	46	UCC->UCU	Ser->Ser	CCGGAATTCGTTGATTGCTC	C	GTACGAATTTACAATGGAAA	0.993
rps19	163	55	CCU->UUU	Pro->Phe	GAATTTACAATGGAAAAACT	C	CTGTTCGTTGTAAGATCACT	0.958
rps19	164	55	CCU->UUU	Pro->Phe	AATTTACAATGGAAAAACTC	C	TGTTCGTTGTAAGATCACTG	0.947
rps3	64	22	CGG->UGG	Arg->Trp	ATCGTAGTTCAGATTCAAGT	C	GGTTCAGTGATTATTATTAT	1
rps3	69	23	UUC->UUU	Phe->Phe	AGTTCAGATTCAAGTCGGTT	C	AGTGATTATTATTATGGTAA	0.984
rps3	92	31	UCG->UUG	Ser->Leu	TGATTATTATTATGGTAAAT	C	GGTGTATCAAGATGTCAATC	0.999
rps3	512	171	UCA->UUA	Ser->Leu	AAAGAAGAATCTTTCTAAAT	C	ACTTCGGGTCAGCGGGGCCT	0.986
rps3	713	238	UCG->UUG	Ser->Leu	GCGCCCCTCCTTGAATTATT	C	GGTCATGCAATACTTATTGA	0.997
rps3	890	297	UCG->UUG	Ser->Leu	CGCTTTTTTTGTAGAAAGCT	C	GACCAGCGAGAAAAAGTGTT	0.972
rps3	1031	344	CCA->CUA	Pro->Leu	CGGTGCTACCTTTTTCTTTC	C	AAGGGATGGGGTTGGGGTGT	0.999
rps3	1364	455	CCG->CUG	Pro->Leu	TGTTTATCAAAGTGCTTCTC	C	GATTGCTCAAGACATCTCTT	1
rps3	1391	464	CCG->CUG	Pro->Leu	TCAAGACATCTCTTTTCAAC	C	GAGAAACAAAACAAGATCAT	1
rps3	1502	501	UCA->UUA	Ser->Leu	TATATGTTGTTCAGGTCGAT	C	AGAAGGTGCAGAAATAGCTA	1
rps3	1555	519	CGU->UGU	Arg->Cys	GAAAGTATGGAAAAACATCT	C	GTAATGTATTTAACCAGAAA	0.997
rps3	1588	530	CCU->UCU	Pro->Ser	ACCAGAAAATCGATTATGCT	C	CTGCGGAAGTATCTACTCGT	0.992
rps3	1619	540	UCA->UUA	Ser->Leu	ATCTACTCGTTACGGAATCT	C	AGGTGTCAAAGTGTGGATTT	1
rps4	145	49	CCG->UCG	Pro->Ser	CTATTAAGAGAAAGATTTAT	C	CGAGAGAAAATATTAACAGT	0.997
rps4	176	59	UCA->UUA	Ser->Leu	TATTAACAGTTACATCCAAT	C	ACAAACTACACGAAAGTTGC	0.993
rps4	196	66	CCC->UCC	Pro->Ser	CACAAACTACACGAAAGTTG	C	CCCTTTTTCATGGGGATTTA	1
rps4	205	69	CAU->UAU	His->Tyr	CACGAAAGTTGCCCCTTTTT	C	ATGGGGATTTACCCATCACA	0.998
rps4	269	90	CCA->CUA	Pro->Leu	AACTTCATATATCCCTTTTC	C	ACTCAATCCAGAAACAAGAT	1
rps4	278	93	CCA->CUA	Pro->Leu	TATCCCTTTTCCACTCAATC	C	AGAAACAAGATCGGACGTTA	0.972
rps4	290	97	UCG->UUG	Ser->Leu	ACTCAATCCAGAAACAAGAT	C	GGACGTTATTCCGGTTCGTC	0.997
rps4	302	101	CCG->CUG	Pro->Leu	AACAAGATCGGACGTTATTC	C	GGTTCGTCTCCATTTTCGTG	0.999
rps4	319	107	CGU->UGU	Arg->Cys	TTCCGGTTCGTCTCCATTTT	C	GTGAAACTATTCCTCAAGCA	0.984
rps4	347	116	CCG->CUG	Pro->Leu	TATTCCTCAAGCAAGGCAGC	C	GATAAGTCATCGAAGGGTTT	0.999
rps4	494	165	UCA->UUA	Ser->Leu	ATCTTTCTATATCGAAATAT	C	AGTTGAAAAAATCATAGGAA	0.985
rps4	926	309	UCG->UUG	Ser->Leu	CGAACTACCTACTCATTATT	C	GGAGGTGAATCATAGAACAC	0.995
rps4	937	313	CAU->UAU	His->Tyr	CTCATTATTCGGAGGTGAAT	C	ATAGAACACCAAAAGCTGTG	0.991
rps4	947	316	CCA->CUA	Pro->Leu	GGAGGTGAATCATAGAACAC	C	AAAAGCTGTGGTATCTTATG	1
rps4	962	321	UCU->UUU	Ser->Phe	AACACCAAAAGCTGTGGTAT	C	TTATGGACCTAACATAGGTC	0.999
rps4	1013	338	CCA->CUA	Pro->Leu	CGACATAAGATTGAAAGATC	C	AAACCTTCCTCTTCGGAGCG	0.991
rps4	1022	341	CCU->CUU	Pro->Leu	ATTGAAAGATCCAAACCTTC	C	TCTTCGGAGCGGAAACAGAC	0.97
rps4	1027	343	CGG->UGG	Arg->Trp	AAGATCCAAACCTTCCTCTT	C	GGAGCGGAAACAGACGTGGC	0.976
rps7	116	39	CCA->CUA	Pro->Leu	TTATCAAACTTTTCATCGCC	C	AGCTCGAACTGAACGCGATG	0.992
rps7	332	111	UCA->UUA	Ser->Leu	GATAAGCTTAGAGAAATGTT	C	ATTTGCTGAGATACTGGATG	0.996
sdh3	54	18	CUC->CUU	Leu->Leu	CCTATTTATAAGCCACAGCT	C	ACTTCGACGTTTCCAATTTC	0.98
sdh3	67	23	CCA->UCA	Pro->Ser	CACAGCTCACTTCGACGTTT	C	CAATTTCCCATAGAATCTCC	0.998
sdh3	74	25	UCC->UUC	Ser->Phe	CACTTCGACGTTTCCAATTT	C	CCATAGAATCTCCGGAGCTT	0.986
sdh4	29	10	UCG->UUG	Ser->Leu	GGCATTTTGTAGACGTGGTT	C	GGTTATTCCCATTTGTCTCT	1
sdh4	39	13	CCC->CCU	Pro->Pro	AGACGTGGTTCGGTTATTCC	C	ATTTGTCTCTATCTATTGGT	1
sdh4	122	41	ACC->AUC	Thr->Ile	AAGCTCGAAGACAAAGAGAA	C	CGGGCTTTTCCAAAGAATTA	0.973
sdh4	155	52	CCA->CUA	Pro->Leu	AAGAATTACTGCAGCTTTCC	C	ACTCCCTTTGATTATCATAT	0.993
sdh4	203	68	CCA->CUA	Pro->Leu	AGTATCTTCCACTTTCCTAC	C	AAATCTCTCTGTATTCTGGC	0.996
sdh4	259	87	CAU->UAU	His->Tyr	TCGAAGAGATTATGGCAGAT	C	ATGTTCACCAAGAAATGACC	0.998
sdh4	353	118	UCU->UUU	Ser->Phe	TGTTTTCTTGTCTCTCGTTT	C	TTTTCTGAACAAATCGAAGA	0.946

## Sheet: Supplementary table 8
Supplementary table 8. SSRs in the organelle genome of S. gemmata. p1, p2, p3, p4, p5, p6 in SSR type means Monomeric, Dimeric, Trimeric, Tetrameric, Pentameric, Hexamer.
Genome type	SSR nr.	SSR type	SSR	size	start	end
Chloroplast genome	1	p4	(TTCT)3	12	145	156
	2	p1	(A)11	11	367	377
	3	p1	(A)11	11	4718	4728
	4	p1	(T)11	11	5770	5780
	5	p1	(T)11	11	6479	6489
	6	p4	(AGAT)3	12	6785	6796
	7	p1	(T)12	12	8937	8948
	8	p1	(A)10	10	9312	9321
	9	p1	(T)11	11	10564	10574
	10	p1	(T)10	10	10890	10899
	11	p1	(T)10	10	11116	11125
	12	p4	(GTCT)3	12	12151	12162
	13	p1	(T)10	10	14044	14053
	14	p2	(AT)5	10	14054	14063
	15	p1	(A)15	15	14623	14637
	16	p1	(A)13	13	17444	17456
	17	p1	(T)11	11	19661	19671
	18	p2	(AT)5	10	21040	21049
	19	p2	(AT)5	10	22069	22078
	20	p1	(T)10	10	27366	27375
	21	p1	(T)11	11	33031	33041
	22	p3	(TAA)5	15	33402	33416
	23	p1	(T)11	11	34608	34618
	24	p4	(TCTT)3	12	34712	34723
	25	p1	(A)10	10	34808	34817
	26	p1	(T)10	10	37821	37830
	27	p1	(A)10	10	38740	38749
	28	p1	(A)10	10	39093	39102
	29	p1	(A)14	14	39206	39219
	30	p4	(TTTC)3	12	45838	45849
	31	p1	(A)13	13	46807	46819
	32	p1	(A)12	12	47064	47075
	33	p4	(TATT)3	12	48801	48812
	34	p5	(CTAAA)3	15	48843	48857
	35	p1	(A)14	14	49864	49877
	36	p1	(T)13	13	51771	51783
	37	p1	(T)10	10	53185	53194
	38	p3	(TTA)4	12	53946	53957
	39	p1	(T)10	10	55000	55009
	40	p1	(T)10	10	56976	56985
	41	p1	(T)11	11	59637	59647
	42	p1	(T)13	13	61413	61425
	43	p1	(T)11	11	62170	62180
	44	p1	(A)10	10	65967	65976
	45	p4	(AAAT)3	12	70012	70023
	46	p3	(TTC)4	12	70749	70760
	47	p1	(A)13	13	74577	74589
	48	p3	(ATT)4	12	75572	75583
	49	p1	(A)10	10	77388	77397
	50	p1	(T)10	10	81389	81398
	51	p1	(T)10	10	83310	83319
	52	p2	(AT)5	10	85139	85148
	53	p2	(TA)5	10	88135	88144
	54	p4	(TCTA)3	12	95502	95513
	55	p1	(A)12	12	111261	111272
	56	p2	(TA)5	10	117589	117598
	57	p4	(AATA)3	12	119661	119672
	58	p4	(AAAT)3	12	122674	122685
	59	p1	(T)11	11	122736	122746
	60	p4	(AATC)3	12	125020	125031
	61	p1	(A)11	11	125183	125193
	62	p1	(T)11	11	128714	128724
	63	p1	(T)11	11	129420	129430
	64	p1	(T)12	12	134651	134662
	65	p4	(ATAG)3	12	150409	150420
	66	p2	(AT)5	10	157778	157787
Mitochondrial genome	1	p4	(AGAA)5	20	505	524
	2	p4	(TCCT)3	12	10761	10772
	3	p1	(T)10	10	13508	13517
	4	p4	(GCCC)3	12	16046	16057
	5	p3	(ATA)4	12	16623	16634
	6	p1	(G)10	10	23418	23427
	7	p2	(TC)5	10	24488	24497
	8	p4	(TTCA)3	12	26516	26527
	9	p4	(AGAA)3	12	32605	32616
	10	p1	(A)10	10	36835	36844
	11	p3	(CTT)4	12	37215	37226
	12	p1	(A)10	10	37503	37512
	13	p2	(TC)5	10	39275	39284
	14	p3	(TAC)5	15	42682	42696
	15	p4	(TAAA)3	12	46462	46473
	16	p4	(CAAT)3	12	47496	47507
	17	p4	(AAAG)3	12	52248	52259
	18	p5	(AATCT)3	15	59738	59752
	19	p1	(T)15	15	61906	61920
	20	p4	(CATC)3	12	63412	63423
	21	p4	(TTTG)3	12	65357	65368
	22	p4	(TCGA)3	12	67166	67177
	23	p2	(AT)6	12	78785	78796
	24	p1	(A)16	16	81852	81867
	25	p4	(TGGG)3	12	84845	84856
	26	p5	(TGTCT)3	15	86027	86041
	27	p1	(T)10	10	92266	92275
	28	p2	(TA)7	14	94001	94014
	29	p4	(CCAG)3	12	107535	107546
	30	p4	(CTTG)3	12	108876	108887
	31	p1	(A)10	10	112915	112924
	32	p4	(AAAT)3	12	118671	118682
	33	p4	(TTTC)3	12	118770	118781
	34	p4	(CGCC)3	12	119088	119099
	35	p4	(ATGA)3	12	123767	123778
	36	p4	(GCTA)3	12	126213	126224
	37	p5	(ACATA)3	15	131306	131320
	38	p1	(T)11	11	137850	137860
	39	p4	(AATG)3	12	139291	139302
	40	p1	(A)11	11	140543	140553
	41	p1	(T)10	10	143208	143217
	42	p1	(T)10	10	148655	148664
	43	p1	(T)10	10	152778	152787
	44	p2	(CT)5	10	153673	153682
	45	p5	(CTAGT)3	15	156750	156764
	46	p4	(GCTT)3	12	159858	159869
	47	p5	(ATTAC)3	15	168111	168125
	48	p4	(AGCA)3	12	168252	168263
	49	p3	(TAA)4	12	168422	168433
	50	p4	(TACT)3	12	169534	169545
	51	p4	(ACTT)3	12	170994	171005
	52	p4	(TAAG)3	12	175462	175473
	53	p4	(TAGA)3	12	176444	176455
	54	p5	(CTTTA)3	15	177908	177922
	55	p4	(CTTG)3	12	179590	179601
	56	p4	(CCTT)3	12	179613	179624
	57	p4	(AAAG)3	12	187013	187024
	58	p4	(ATTC)3	12	187319	187330
	59	p4	(AAAG)3	12	199114	199125
	60	p2	(AG)5	10	199795	199804
	61	p2	(AT)6	12	203639	203650
	62	p4	(TATC)4	16	203682	203697
	63	p1	(T)10	10	205603	205612
	64	p1	(T)11	11	207963	207973
	65	p2	(TA)5	10	218759	218768
	66	p1	(A)17	17	221696	221712
	67	p2	(CT)5	10	222521	222530
	68	p2	(CT)5	10	224334	224343
	69	p4	(CTTG)3	12	224926	224937
	70	p2	(GA)5	10	226126	226135
	71	p2	(CT)5	10	232555	232564
	72	p4	(TTAT)3	12	234727	234738
	73	p1	(T)10	10	235069	235078
	74	p3	(CTA)5	15	238090	238104
	75	p4	(CTTT)3	12	239360	239371
	76	p4	(TTGC)3	12	239502	239513
	77	p1	(T)11	11	240012	240022
	78	p1	(T)10	10	240437	240446
	79	p4	(CATT)3	12	243000	243011
	80	p3	(CAT)5	15	246374	246388
	81	p1	(A)10	10	247050	247059
	82	p4	(AAAG)3	12	249097	249108
	83	p2	(TC)5	10	249236	249245
	84	p3	(TTA)4	12	249547	249558
	85	p1	(G)12	12	249958	249969
	86	p4	(TAGA)3	12	255180	255191
	87	p4	(GTGA)3	12	258142	258153
	88	p1	(G)14	14	258321	258334
	89	p2	(TA)8	16	260854	260869
	90	p4	(GGCC)3	12	261218	261229
	91	p2	(CT)5	10	263664	263673
	92	p1	(T)11	11	265627	265637
	93	p2	(AT)5	10	266129	266138
	94	p2	(CT)5	10	267219	267228
	95	p1	(A)11	11	267388	267398
	96	p2	(GA)5	10	267421	267430
	97	p1	(A)12	12	267765	267776
	98	p1	(T)11	11	268298	268308
	99	p2	(AT)8	16	269768	269783
	100	p4	(TTCC)3	12	270600	270611
	101	p2	(GA)5	10	273090	273099
	102	p3	(TTA)4	12	277824	277835
	103	p3	(ACC)4	12	278280	278291
	104	p3	(TAA)4	12	284914	284925
	105	p2	(AC)6	12	288377	288388
	106	p3	(TTC)4	12	290011	290022
	107	p1	(T)12	12	290127	290138
	108	p1	(T)10	10	293326	293335
	109	p2	(TA)6	12	294616	294627
	110	p1	(A)10	10	295179	295188
	111	p2	(TC)5	10	298096	298105
	112	p2	(AG)5	10	301890	301899
	113	p1	(A)10	10	303135	303144
	114	p1	(T)10	10	306309	306318
	115	p4	(GGTC)3	12	313049	313060
	116	p4	(CTTG)3	12	321664	321675
	117	p4	(GAAA)3	12	326001	326012
	118	p4	(ACTA)3	12	332391	332402
	119	p3	(TTG)4	12	332677	332688
	120	p1	(T)10	10	337873	337882
	121	p2	(TG)5	10	338543	338552
	122	p1	(T)10	10	349253	349262
	123	p4	(TGAA)3	12	350903	350914
	124	p1	(A)10	10	355363	355372
	125	p2	(GA)5	10	356274	356283
	126	p1	(A)10	10	357082	357091
	127	p1	(A)14	14	359425	359438
	128	p4	(CAAA)3	12	359815	359826
	129	p4	(ATTC)3	12	361050	361061
	130	p2	(GA)6	12	361860	361871
	131	p2	(GA)5	10	363086	363095
	132	p2	(AT)6	12	364843	364854
	133	p4	(AAGG)3	12	364920	364931
	134	p2	(TA)5	10	369707	369716
	135	p2	(TA)6	12	372659	372670
	136	p2	(TA)5	10	380016	380025
	137	p2	(CT)7	14	389516	389529
	138	p1	(A)10	10	393819	393828
	139	p4	(ATTG)3	12	396786	396797
	140	p3	(AGA)4	12	397555	397566
	141	p1	(T)13	13	397833	397845
	142	p4	(AAAG)3	12	399870	399881
	143	p5	(CTCTA)3	15	401989	402003
	144	p1	(G)11	11	404990	405000
	145	p4	(TTAA)3	12	405832	405843
	146	p4	(CTTT)3	12	424498	424509
	147	p4	(TCTT)3	12	425384	425395
	148	p2	(GA)5	10	425978	425987
	149	p4	(AAGA)3	12	426257	426268
	150	p2	(TA)5	10	427216	427225
	151	p3	(AAT)4	12	432330	432341
	152	p3	(AGC)4	12	434069	434080
	153	p1	(T)14	14	435260	435273
	154	p2	(CT)5	10	440058	440067
	155	p4	(AGTC)3	12	444568	444579
	156	p2	(AG)5	10	447610	447619
	157	p1	(A)10	10	451509	451518
	158	p2	(CT)5	10	451989	451998
	159	p3	(AAG)4	12	458834	458845
	160	p4	(GCTT)3	12	468923	468934
	161	p2	(AT)5	10	471322	471331
	162	p1	(A)10	10	474518	474527
	163	p1	(T)10	10	476557	476566
	164	p1	(A)10	10	477823	477832
	165	p2	(TC)7	14	482157	482170
	166	p2	(AG)6	12	482186	482197
	167	p2	(CT)5	10	484403	484412
	168	p4	(CTGG)3	12	484997	485008
	169	p1	(A)10	10	486399	486408
	170	p2	(AT)11	22	487062	487083
	171	p4	(TTTA)4	16	487407	487422
	172	p2	(TA)5	10	490392	490401
	173	p4	(AGAA)3	12	492174	492185
	174	p4	(AGGA)3	12	495765	495776
	175	p3	(GTA)5	15	499262	499276
	176	p4	(TAGC)3	12	502172	502183
	177	p1	(T)10	10	503644	503653
	178	p4	(TCAT)3	12	505592	505603
	179	p1	(T)10	10	506770	506779
	180	p4	(CGGT)3	12	507577	507588
	181	p3	(CAC)4	12	507898	507909
	182	p6	(GCCCCC)3	18	512215	512232
	183	p3	(AGA)4	12	518101	518112
	184	p6	(TTTCTC)3	18	521269	521286
	185	p4	(AGCG)3	12	531565	531576
	186	p3	(TTA)4	12	531751	531762
	187	p4	(AAGA)3	12	533068	533079
	188	p2	(TA)5	10	537477	537486
	189	p4	(CCAT)3	12	538919	538930
	190	p3	(AAG)4	12	539850	539861
	191	p4	(AGCT)3	12	542721	542732
	192	p1	(T)10	10	543772	543781
	193	p1	(T)10	10	544639	544648
	194	p2	(TC)5	10	549584	549593
	195	p2	(TC)5	10	550320	550329
	196	p4	(GAAA)3	12	552550	552561
	197	p3	(AAG)4	12	554760	554771
	198	p1	(A)10	10	558028	558037
	199	p5	(TTTTA)3	15	558874	558888
	200	p2	(AG)5	10	562546	562555
	201	p4	(AAAG)3	12	569718	569729
	202	p4	(CCAT)3	12	570502	570513
	203	p4	(CTTT)3	12	581294	581305
	204	p4	(TAGT)3	12	594602	594613
	205	p2	(TA)7	14	605434	605447
	206	p3	(CTT)4	12	608477	608488
	207	p2	(TC)6	12	612794	612805
	208	p4	(TTCT)3	12	615427	615438
	209	p2	(TC)5	10	618450	618459
	210	p4	(GAAA)3	12	618818	618829
	211	p6	(GATCCG)3	18	621301	621318
	212	p3	(AGC)4	12	629386	629397
	213	p2	(AG)6	12	630639	630650
	214	p1	(A)10	10	633883	633892
	215	p2	(TA)5	10	634076	634085
	216	p1	(A)10	10	637489	637498
	217	p2	(TA)6	12	641664	641675
	218	p4	(ACTA)3	12	653692	653703
	219	p2	(AG)5	10	656338	656347
	220	p3	(ACT)5	15	665809	665823
	221	p2	(TG)5	10	666270	666279
	222	p3	(TGT)4	12	668960	668971
	223	p2	(GA)5	10	669347	669356
	224	p3	(AAG)4	12	670897	670908
	225	p4	(CTAT)3	12	671536	671547
	226	p4	(GCTA)3	12	672869	672880
	227	p2	(TC)5	10	675438	675447
	228	p3	(CTT)4	12	676291	676302
	229	p3	(AAG)4	12	677332	677343

## Sheet: Supplementary table 9
Supplementary table 9. Tandem repeat sequences in the organelle genome of S. gemmata.
Genome type	Indices	Period	Copy	Consensus	Percent	Percent	Score	A	C	G	T	Entropy
		Size	Number	Size	Matches	Indels						(0-2)
Chloroplast genome	5525--5556	16	2	16	100	0	64	0	25	0	75	0.81
	6437--6470	16	2.1	16	94	0	59	38	0	8	52	1.33
	9696--9720	12	2.1	12	100	0	50	60	8	16	16	1.58
	10764--10803	10	4	10	87	12	64	30	20	0	50	1.49
	10758--10806	20	2.5	20	96	3	91	30	20	0	48	1.5
	15651--15682	15	2.1	15	94	0	55	28	15	0	56	1.4
	33098--33144	16	2.9	16	90	3	67	55	0	12	31	1.38
	33911--33975	28	2.2	29	81	8	78	38	3	13	44	1.6
	48787--48830	20	2.1	22	83	8	56	27	4	4	63	1.33
	53896--53990	33	2.8	34	76	11	95	25	4	6	64	1.36
	53896--53978	32	2.5	32	82	7	85	26	4	6	62	1.39
	61424--61463	16	2.5	16	87	0	53	32	12	5	50	1.62
	61896--61935	15	2.6	15	96	4	71	30	5	5	60	1.4
	64156--64187	15	2.1	15	94	0	55	59	6	6	28	1.46
	69940--69969	9	3.3	9	95	0	51	60	0	10	30	1.3
	71658--71695	18	2.1	18	100	0	76	23	15	5	55	1.61
	80339--80373	18	1.9	18	88	0	52	37	5	17	40	1.73
	85042--85088	23	2	23	95	0	85	23	17	10	48	1.77
	92298--92352	24	2.5	22	85	8	67	14	23	12	49	1.78
	92320--92387	21	3.2	21	77	8	75	11	22	8	57	1.61
	94740--94829	18	5.2	18	90	4	132	31	8	25	34	1.87
	94762--94828	9	7.4	9	72	0	62	31	8	28	31	1.88
	102181--102221	22	1.9	21	90	5	64	21	2	0	75	0.92
	102709--102746	18	2.1	18	90	0	58	23	7	7	60	1.51
	102732--102764	11	3.1	11	95	4	59	33	0	18	48	1.48
	110898--110963	32	2.1	32	97	0	123	40	24	9	25	1.84
	115567--115608	20	2	21	86	13	61	54	21	0	23	1.44
	122875--122915	19	2.2	19	95	0	73	46	4	12	36	1.63
	129868--129910	12	3.6	12	78	12	52	13	0	11	74	1.07
	134960--135025	32	2.1	32	97	0	123	25	9	24	40	1.84
	143159--143191	11	3.1	11	95	4	59	48	18	0	33	1.48
	143177--143214	18	2.1	18	90	0	58	60	7	7	23	1.51
	151094--151183	18	5.2	18	90	4	132	34	25	8	31	1.87
	151094--151167	9	8.2	9	70	0	58	33	27	8	31	1.86
	153536--153625	21	4.1	22	75	8	76	54	10	23	12	1.67
mitochondrial genome	14884--14939	29	1.9	29	88	0	85	33	23	25	17	1.96
	22230--22269	20	2	20	90	0	62	37	22	22	17	1.94
	59402--59430	14	2.1	14	93	6	51	31	37	13	17	1.89
	95363--95400	19	2	19	100	0	76	36	15	15	31	1.9
	104559--104593	18	2	17	88	5	52	40	8	17	34	1.8
	118668--118704	18	2.1	18	90	5	58	64	2	10	21	1.37
	185159--185226	34	2	34	100	0	136	38	8	20	32	1.84
	197344--197412	32	2.1	33	97	2	131	18	18	27	34	1.95
	200457--200508	26	2	26	88	0	77	32	7	32	26	1.85
	200776--200810	17	2	18	94	5	63	31	17	28	22	1.96
	226007--226036	16	1.9	16	93	6	53	16	0	20	63	1.31
	265066--265097	16	2	16	100	0	64	37	0	18	43	1.51
	265698--265753	28	2	28	83	10	71	17	16	12	53	1.73
	278037--278083	23	2	23	95	0	85	51	8	27	12	1.69
	326004--326047	17	2.6	16	82	10	52	63	4	25	6	1.38
	355443--355481	14	2.7	14	82	17	53	28	17	0	53	1.44
	359687--359716	12	2.5	12	94	0	51	16	30	10	43	1.81
	365611--365689	39	2	39	97	0	149	31	18	27	21	1.97
	374764--374796	11	3.1	11	95	4	59	48	18	0	33	1.48
	374782--374819	18	2.1	18	90	0	58	60	7	7	23	1.51
	411466--411523	29	2	29	86	0	80	20	29	17	32	1.95
	426625--426671	19	2.5	19	82	0	67	25	19	12	42	1.86
	449449--449491	18	2.4	18	81	18	54	18	20	25	34	1.96
	455642--455685	22	2	22	86	0	61	15	13	29	40	1.86
	552553--552596	17	2.6	16	82	10	52	63	4	25	6	1.38
	557860--557889	15	2	15	93	0	51	36	16	20	26	1.93
	582048--582077	14	2.1	14	93	0	51	0	26	26	46	1.53
	658427--658517	37	2.5	34	76	16	87	29	8	15	46	1.76
	658433--658517	35	2.4	37	78	11	97	28	9	14	48	1.74
	661505--661531	14	1.9	14	100	0	54	25	22	14	37	1.93
	665977--666023	24	2	24	82	0	58	36	23	14	25	1.93

[truncated: 7 more sheets: Supplementary table 10, Supplementary table 11, Supplementary table 12, Supplementary table 13, Supplementary table 14, Supplementary table 15, Supplementary table 16]
